# Supplementary material for: Analysis of single-nucleotide polymorphisms in genes associated with triple-negative breast cancer
Source: Front Genet. 2022 Dec 6;13:1071352. doi: 10.3389/fgene.2022.1071352 (PMC9763624; doi:10.3389/fgene.2022.1071352)
Supplement: Supplementary file 2 [file Table3.xlsx]

## Sheet: Sheet1
*		Supplementary table 3 - Details of drugs prescribed for respective SNPs by OncoKB														*
*																*
*	BRCA1															*
*																*
*		DISEASES	CTYPE	SAMPLE_ALTERATION	ALTERATION_MATCH	CTYPE_MATCH	DRUGS	BIOMARKER	RESPONSE	BIOMARKER_IDX	RESISTANCE_LIST	RESISTANCE_TYPE	EVIDENCE_LABEL	SOURCE	SOURCE_DETAILS	*
*		Ovary	OV	BRCA1 MUT (A1412T), BRCA1 MUT (A1416T), BRCA1 MUT (A1644G), BRCA1 MUT (A1729E), BRCA1 MUT (A1729G), BRCA1 MUT (A1729T), BRCA1 MUT (A1729V), BRCA1 MUT (A1773P), BRCA1 MUT (A1773V), BRCA1 MUT (A1810T), BRCA1 MUT (A1835D), BRCA1 MUT (A1864E), BRCA1 MUT (A1864P), BRCA1 MUT (A1864V), BRCA1 MUT (A280G), BRCA1 MUT (A302V), BRCA1 MUT (A870P), BRCA1 MUT (A870V), BRCA1 MUT (A92P), BRCA1 MUT (R1028C), BRCA1…	complete	YES	PARP inhibitor + Chemotherapys	BRCA1 oncogenic mutation	Responsive	169			C	cgi	PMID:22307137;ASCO 2012 (abstr 1009)	*
*		Pancreas	PA	BRCA1 MUT (A1412T), BRCA1 MUT (A1416T), BRCA1 MUT (A1644G), BRCA1 MUT (A1729E), BRCA1 MUT (A1729G), BRCA1 MUT (A1729T), BRCA1 MUT (A1729V), BRCA1 MUT (A1773P), BRCA1 MUT (A1773V), BRCA1 MUT (A1810T), BRCA1 MUT (A1835D), BRCA1 MUT (A1864E), BRCA1 MUT (A1864P), BRCA1 MUT (A1864V), BRCA1 MUT (A280G), BRCA1 MUT (A302V), BRCA1 MUT (A870P), BRCA1 MUT (A870V), BRCA1 MUT (A92P), BRCA1 MUT (R1028C), BRCA1…	complete	YES	PARP inhibitors	BRCA1 oncogenic mutation	Responsive	170			CASE REPORT	cgi	PMID:25366685;PMID:25719666;PMID:19553641;PMID:25366685	*
*		Ovary	OV	BRCA1 MUT (A1412T), BRCA1 MUT (A1416T), BRCA1 MUT (A1644G), BRCA1 MUT (A1729E), BRCA1 MUT (A1729G), BRCA1 MUT (A1729T), BRCA1 MUT (A1729V), BRCA1 MUT (A1773P), BRCA1 MUT (A1773V), BRCA1 MUT (A1810T), BRCA1 MUT (A1835D), BRCA1 MUT (A1864E), BRCA1 MUT (A1864P), BRCA1 MUT (A1864V), BRCA1 MUT (A280G), BRCA1 MUT (A302V), BRCA1 MUT (A870P), BRCA1 MUT (A870V), BRCA1 MUT (A92P), BRCA1 MUT (R1028C), BRCA1…	only gene	YES	PARP inhibitors	BRCA1 deletion	Responsive	171			D	cgi	PMID:22392482	*
*		Any cancer type	CANCER	BRCA1 MUT (A1412T), BRCA1 MUT (A1416T), BRCA1 MUT (A1644G), BRCA1 MUT (A1729E), BRCA1 MUT (A1729G), BRCA1 MUT (A1729T), BRCA1 MUT (A1729V), BRCA1 MUT (A1773P), BRCA1 MUT (A1773V), BRCA1 MUT (A1810T), BRCA1 MUT (A1835D), BRCA1 MUT (A1864E), BRCA1 MUT (A1864P), BRCA1 MUT (A1864V), BRCA1 MUT (A280G), BRCA1 MUT (A302V), BRCA1 MUT (A870P), BRCA1 MUT (A870V), BRCA1 MUT (A92P), BRCA1 MUT (R1028C), BRCA1…	complete	YES	WEE1 inhibitors	BRCA1 oncogenic mutation	Responsive	172			CASE REPORT	cgi	PMID:25964244	*
*		Breast adenocarcinoma	BRCA	BRCA1 MUT (A1412T), BRCA1 MUT (A1416T), BRCA1 MUT (A1644G), BRCA1 MUT (A1729E), BRCA1 MUT (A1729G), BRCA1 MUT (A1729T), BRCA1 MUT (A1729V), BRCA1 MUT (A1773P), BRCA1 MUT (A1773V), BRCA1 MUT (A1810T), BRCA1 MUT (A1835D), BRCA1 MUT (A1864E), BRCA1 MUT (A1864P), BRCA1 MUT (A1864V), BRCA1 MUT (A280G), BRCA1 MUT (A302V), BRCA1 MUT (A870P), BRCA1 MUT (A870V), BRCA1 MUT (A92P), BRCA1 MUT (R1028C), BRCA1…	complete	YES	PARP inhibitors (Olaparib,etc)	BRCA1 oncogenic mutation	Responsive	173			C	cgi	PMID:20609467;PMID:25366685	*
*		Breast adenocarcinoma	BRCA	BRCA1 MUT (A1412T), BRCA1 MUT (A1416T), BRCA1 MUT (A1644G), BRCA1 MUT (A1729E), BRCA1 MUT (A1729G), BRCA1 MUT (A1729T), BRCA1 MUT (A1729V), BRCA1 MUT (A1773P), BRCA1 MUT (A1773V), BRCA1 MUT (A1810T), BRCA1 MUT (A1835D), BRCA1 MUT (A1864E), BRCA1 MUT (A1864P), BRCA1 MUT (A1864V), BRCA1 MUT (A280G), BRCA1 MUT (A302V), BRCA1 MUT (A870P), BRCA1 MUT (A870V), BRCA1 MUT (A92P), BRCA1 MUT (R1028C), BRCA1…	complete	YES	Platinum Agent (Chemotherapy)	BRCA1 oncogenic mutation	Responsive	176			C	cgi	PMID:25847936	*
*		Ovary	OV	BRCA1 MUT (A1412T), BRCA1 MUT (A1416T), BRCA1 MUT (A1644G), BRCA1 MUT (A1729E), BRCA1 MUT (A1729G), BRCA1 MUT (A1729T), BRCA1 MUT (A1729V), BRCA1 MUT (A1773P), BRCA1 MUT (A1773V), BRCA1 MUT (A1810T), BRCA1 MUT (A1835D), BRCA1 MUT (A1864E), BRCA1 MUT (A1864P), BRCA1 MUT (A1864V), BRCA1 MUT (A280G), BRCA1 MUT (A302V), BRCA1 MUT (A870P), BRCA1 MUT (A870V), BRCA1 MUT (A92P), BRCA1 MUT (R1028C), BRCA1…	complete	YES	Platinum Agent (Chemotherapy)	BRCA1 oncogenic mutation	Responsive	177			B	cgi	PMID:22406760;PMID:22711857	*
*		Ovary	OV	BRCA1 MUT (A1412T), BRCA1 MUT (A1416T), BRCA1 MUT (A1644G), BRCA1 MUT (A1729E), BRCA1 MUT (A1729G), BRCA1 MUT (A1729T), BRCA1 MUT (A1729V), BRCA1 MUT (A1773P), BRCA1 MUT (A1773V), BRCA1 MUT (A1810T), BRCA1 MUT (A1835D), BRCA1 MUT (A1864E), BRCA1 MUT (A1864P), BRCA1 MUT (A1864V), BRCA1 MUT (A280G), BRCA1 MUT (A302V), BRCA1 MUT (A870P), BRCA1 MUT (A870V), BRCA1 MUT (A92P), BRCA1 MUT (R1028C), BRCA1…	complete	YES	Rucaparib (PARP inhibitor)	BRCA1 oncogenic mutation	Responsive	178			A	cgi	FDA	*
*		Breast adenocarcinoma	BRCA	BRCA1 MUT (A1412T), BRCA1 MUT (A1416T), BRCA1 MUT (A1644G), BRCA1 MUT (A1729E), BRCA1 MUT (A1729G), BRCA1 MUT (A1729T), BRCA1 MUT (A1729V), BRCA1 MUT (A1773P), BRCA1 MUT (A1773V), BRCA1 MUT (A1810T), BRCA1 MUT (A1835D), BRCA1 MUT (A1864E), BRCA1 MUT (A1864P), BRCA1 MUT (A1864V), BRCA1 MUT (A280G), BRCA1 MUT (A302V), BRCA1 MUT (A870P), BRCA1 MUT (A870V), BRCA1 MUT (A92P), BRCA1 MUT (R1028C), BRCA1…	complete	YES	Veliparib + Cisplatin (PARP inhibitor + Chemotherapy)	BRCA1 oncogenic mutation	Responsive	179			C	cgi	PMID:26801247	*
*		Breast adenocarcinoma	BRCA	BRCA1 MUT (A1412T), BRCA1 MUT (A1416T), BRCA1 MUT (A1644G), BRCA1 MUT (A1729E), BRCA1 MUT (A1729G), BRCA1 MUT (A1729T), BRCA1 MUT (A1729V), BRCA1 MUT (A1773P), BRCA1 MUT (A1773V), BRCA1 MUT (A1810T), BRCA1 MUT (A1835D), BRCA1 MUT (A1864E), BRCA1 MUT (A1864P), BRCA1 MUT (A1864V), BRCA1 MUT (A280G), BRCA1 MUT (A302V), BRCA1 MUT (A870P), BRCA1 MUT (A870V), BRCA1 MUT (A92P), BRCA1 MUT (R1028C), BRCA1…	complete	YES	Talazoparib + Olaparib	BRCA1 (G1738R,A1708V,C47G,V1696L,Y1853C,D1739V,F1761I,H1746N,C24Y,K1702E,P1749R,M1775R,W1837C,M1775E,V1736G,V1838E,C44F,A1752V,D1739E,S1715N,.,A1789T,S1164I,T1685A,A1752P,H1686R,H41R,C64G,W1718L,D1692H,V1713A,R1699W,V1653M,Q1756C,C61G,D1739Y,G1770V,V1714G,V1833M,R1835P,R1699Q,G1706E,P1812A,E1836K,C44Y,G1788D,C39Y,M1R,S1715R,Y1703H,F1761S,E33A,M1628V,W1837G,L1705P,M1689R,G1738E,R1751P,V1809F,S1841…	Responsive	33			B	oncokb	oncokb: oncokb=https://www.oncokb.org/gene/BRCA1	*
*		Breast adenocarcinoma	BRCA	BRCA1 MUT (A1412T), BRCA1 MUT (A1416T), BRCA1 MUT (A1644G), BRCA1 MUT (A1729E), BRCA1 MUT (A1729G), BRCA1 MUT (A1729T), BRCA1 MUT (A1729V), BRCA1 MUT (A1773P), BRCA1 MUT (A1773V), BRCA1 MUT (A1810T), BRCA1 MUT (A1835D), BRCA1 MUT (A1864E), BRCA1 MUT (A1864P), BRCA1 MUT (A1864V), BRCA1 MUT (A280G), BRCA1 MUT (A302V), BRCA1 MUT (A870P), BRCA1 MUT (A870V), BRCA1 MUT (A92P), BRCA1 MUT (R1028C), BRCA1…	only gene	YES	Talazoparib + Olaparib	BRCA1 deletion	Responsive	34			B	oncokb	oncokb: oncokb=https://www.oncokb.org/gene/BRCA1	*
*		Ovary	OV	BRCA1 MUT (A1412T), BRCA1 MUT (A1416T), BRCA1 MUT (A1644G), BRCA1 MUT (A1729E), BRCA1 MUT (A1729G), BRCA1 MUT (A1729T), BRCA1 MUT (A1729V), BRCA1 MUT (A1773P), BRCA1 MUT (A1773V), BRCA1 MUT (A1810T), BRCA1 MUT (A1835D), BRCA1 MUT (A1864E), BRCA1 MUT (A1864P), BRCA1 MUT (A1864V), BRCA1 MUT (A280G), BRCA1 MUT (A302V), BRCA1 MUT (A870P), BRCA1 MUT (A870V), BRCA1 MUT (A92P), BRCA1 MUT (R1028C), BRCA1…	complete	YES	Cediranib + Olaparib	BRCA1 oncogenic mutation	Responsive	225			B	CIVIC	CIVIC: CIVIC=https://civicdb.org/events/genes/6/summary	*
*		Ovary	OV	BRCA1 MUT (A1412T), BRCA1 MUT (A1416T), BRCA1 MUT (A1644G), BRCA1 MUT (A1729E), BRCA1 MUT (A1729G), BRCA1 MUT (A1729T), BRCA1 MUT (A1729V), BRCA1 MUT (A1773P), BRCA1 MUT (A1773V), BRCA1 MUT (A1810T), BRCA1 MUT (A1835D), BRCA1 MUT (A1864E), BRCA1 MUT (A1864P), BRCA1 MUT (A1864V), BRCA1 MUT (A280G), BRCA1 MUT (A302V), BRCA1 MUT (A870P), BRCA1 MUT (A870V), BRCA1 MUT (A92P), BRCA1 MUT (R1028C), BRCA1…	complete	YES	Rucaparib	BRCA1 (E1559K,R1495M,C61G,R71K,M1V,.,R71G,D1692N,C64Y,M1I)	Responsive	227			B	CIVIC	CIVIC: CIVIC=https://civicdb.org/events/genes/6/summary	*
*		Ovary	OV	BRCA1 MUT (A1412T), BRCA1 MUT (A1416T), BRCA1 MUT (A1644G), BRCA1 MUT (A1729E), BRCA1 MUT (A1729G), BRCA1 MUT (A1729T), BRCA1 MUT (A1729V), BRCA1 MUT (A1773P), BRCA1 MUT (A1773V), BRCA1 MUT (A1810T), BRCA1 MUT (A1835D), BRCA1 MUT (A1864E), BRCA1 MUT (A1864P), BRCA1 MUT (A1864V), BRCA1 MUT (A280G), BRCA1 MUT (A302V), BRCA1 MUT (A870P), BRCA1 MUT (A870V), BRCA1 MUT (A92P), BRCA1 MUT (R1028C), BRCA1…	only gene	YES	Taxane + Platinum	BRCA1 overexpression	Responsive	228			B	CIVIC	CIVIC: CIVIC=https://civicdb.org/events/genes/6/summary	*
*		Breast adenocarcinoma	BRCA	BRCA1 MUT (A1412T), BRCA1 MUT (A1416T), BRCA1 MUT (A1644G), BRCA1 MUT (A1729E), BRCA1 MUT (A1729G), BRCA1 MUT (A1729T), BRCA1 MUT (A1729V), BRCA1 MUT (A1773P), BRCA1 MUT (A1773V), BRCA1 MUT (A1810T), BRCA1 MUT (A1835D), BRCA1 MUT (A1864E), BRCA1 MUT (A1864P), BRCA1 MUT (A1864V), BRCA1 MUT (A280G), BRCA1 MUT (A302V), BRCA1 MUT (A870P), BRCA1 MUT (A870V), BRCA1 MUT (A92P), BRCA1 MUT (R1028C), BRCA1…	complete	YES	Olaparib	BRCA1 oncogenic mutation	Resistant	583			B	CIVIC	CIVIC: CIVIC=https://civicdb.org/events/genes/6/summary	*
*		Breast adenocarcinoma	BRCA	BRCA1 MUT (A1412T), BRCA1 MUT (A1416T), BRCA1 MUT (A1644G), BRCA1 MUT (A1729E), BRCA1 MUT (A1729G), BRCA1 MUT (A1729T), BRCA1 MUT (A1729V), BRCA1 MUT (A1773P), BRCA1 MUT (A1773V), BRCA1 MUT (A1810T), BRCA1 MUT (A1835D), BRCA1 MUT (A1864E), BRCA1 MUT (A1864P), BRCA1 MUT (A1864V), BRCA1 MUT (A280G), BRCA1 MUT (A302V), BRCA1 MUT (A870P), BRCA1 MUT (A870V), BRCA1 MUT (A92P), BRCA1 MUT (R1028C), BRCA1…	complete	YES	Carboplatin + Cisplatin	BRCA1 oncogenic mutation	Responsive	584			B	CIVIC	CIVIC: CIVIC=https://civicdb.org/events/genes/6/summary	*
*		Ovary	OV	BRCA1 MUT (A1412T), BRCA1 MUT (A1416T), BRCA1 MUT (A1644G), BRCA1 MUT (A1729E), BRCA1 MUT (A1729G), BRCA1 MUT (A1729T), BRCA1 MUT (A1729V), BRCA1 MUT (A1773P), BRCA1 MUT (A1773V), BRCA1 MUT (A1810T), BRCA1 MUT (A1835D), BRCA1 MUT (A1864E), BRCA1 MUT (A1864P), BRCA1 MUT (A1864V), BRCA1 MUT (A280G), BRCA1 MUT (A302V), BRCA1 MUT (A870P), BRCA1 MUT (A870V), BRCA1 MUT (A92P), BRCA1 MUT (R1028C), BRCA1…	complete	YES	Platinum	BRCA1 oncogenic mutation	Responsive	585			B	CIVIC	CIVIC: CIVIC=https://civicdb.org/events/genes/6/summary	*
*		Mesothelioma	MESO	BRCA1 MUT (A1412T), BRCA1 MUT (A1416T), BRCA1 MUT (A1644G), BRCA1 MUT (A1729E), BRCA1 MUT (A1729G), BRCA1 MUT (A1729T), BRCA1 MUT (A1729V), BRCA1 MUT (A1773P), BRCA1 MUT (A1773V), BRCA1 MUT (A1810T), BRCA1 MUT (A1835D), BRCA1 MUT (A1864E), BRCA1 MUT (A1864P), BRCA1 MUT (A1864V), BRCA1 MUT (A280G), BRCA1 MUT (A302V), BRCA1 MUT (A870P), BRCA1 MUT (A870V), BRCA1 MUT (A92P), BRCA1 MUT (R1028C), BRCA1…	only gene	YES	Vinorelbine	BRCA1 expression	Responsive	942			D	CIVIC	CIVIC: CIVIC=https://civicdb.org/events/genes/6/summary	*
*																*
*	BRCA2															*
*																*
*		DISEASES	CTYPE	SAMPLE_ALTERATION	ALTERATION_MATCH	CTYPE_MATCH	DRUGS	BIOMARKER	RESPONSE	BIOMARKER_IDX	RESISTANCE_LIST	RESISTANCE_TYPE	EVIDENCE_LABEL	SOURCE	SOURCE_DETAILS	*
*		Ovary	OV	BRCA2 MUT (A1109S), BRCA2 MUT (A1109V), BRCA2 MUT (A1233V), BRCA2 MUT (A1527T), BRCA2 MUT (A186P), BRCA2 MUT (A1996G), BRCA2 MUT (A1996S), BRCA2 MUT (A1996T), BRCA2 MUT (A1996V), BRCA2 MUT (A199P), BRCA2 MUT (A199T), BRCA2 MUT (A199V), BRCA2 MUT (A2231F), BRCA2 MUT (A2231P), BRCA2 MUT (A2231S), BRCA2 MUT (A2233D), BRCA2 MUT (A2233P), BRCA2 MUT (A2233T), BRCA2 MUT (A2233V), BRCA2 MUT (A2351P), BRC…	complete	YES	PARP inhibitor + Chemotherapys	BRCA2 oncogenic mutation	Responsive	180			C	cgi	PMID:22307137;ASCO 2012 (abstr 1009)	*
*		Cutaneous melanoma	CM	BRCA2 MUT (A1109S), BRCA2 MUT (A1109V), BRCA2 MUT (A1233V), BRCA2 MUT (A1527T), BRCA2 MUT (A186P), BRCA2 MUT (A1996G), BRCA2 MUT (A1996S), BRCA2 MUT (A1996T), BRCA2 MUT (A1996V), BRCA2 MUT (A199P), BRCA2 MUT (A199T), BRCA2 MUT (A199V), BRCA2 MUT (A2231F), BRCA2 MUT (A2231P), BRCA2 MUT (A2231S), BRCA2 MUT (A2233D), BRCA2 MUT (A2233P), BRCA2 MUT (A2233T), BRCA2 MUT (A2233V), BRCA2 MUT (A2351P), BRC…	complete	YES	PD1 Ab inhibitors	BRCA2 oncogenic mutation	Responsive	181			CASE REPORT	cgi	PMID:26997480	*
*		Breast adenocarcinoma	BRCA	BRCA2 MUT (A1109S), BRCA2 MUT (A1109V), BRCA2 MUT (A1233V), BRCA2 MUT (A1527T), BRCA2 MUT (A186P), BRCA2 MUT (A1996G), BRCA2 MUT (A1996S), BRCA2 MUT (A1996T), BRCA2 MUT (A1996V), BRCA2 MUT (A199P), BRCA2 MUT (A199T), BRCA2 MUT (A199V), BRCA2 MUT (A2231F), BRCA2 MUT (A2231P), BRCA2 MUT (A2231S), BRCA2 MUT (A2233D), BRCA2 MUT (A2233P), BRCA2 MUT (A2233T), BRCA2 MUT (A2233V), BRCA2 MUT (A2351P), BRC…	complete	YES	PARP inhibitors (Olaparib,etc)	BRCA2 oncogenic mutation	Responsive	182			C	cgi	PMID:20609467	*
*		Ovary	OV	BRCA2 MUT (A1109S), BRCA2 MUT (A1109V), BRCA2 MUT (A1233V), BRCA2 MUT (A1527T), BRCA2 MUT (A186P), BRCA2 MUT (A1996G), BRCA2 MUT (A1996S), BRCA2 MUT (A1996T), BRCA2 MUT (A1996V), BRCA2 MUT (A199P), BRCA2 MUT (A199T), BRCA2 MUT (A199V), BRCA2 MUT (A2231F), BRCA2 MUT (A2231P), BRCA2 MUT (A2231S), BRCA2 MUT (A2233D), BRCA2 MUT (A2233P), BRCA2 MUT (A2233T), BRCA2 MUT (A2233V), BRCA2 MUT (A2351P), BRC…	only gene	YES	PARP inhibitors (Olaparib,etc)	BRCA2 deletion	Responsive	183			D	cgi	PMID:22392482	*
*		Breast adenocarcinoma	BRCA	BRCA2 MUT (A1109S), BRCA2 MUT (A1109V), BRCA2 MUT (A1233V), BRCA2 MUT (A1527T), BRCA2 MUT (A186P), BRCA2 MUT (A1996G), BRCA2 MUT (A1996S), BRCA2 MUT (A1996T), BRCA2 MUT (A1996V), BRCA2 MUT (A199P), BRCA2 MUT (A199T), BRCA2 MUT (A199V), BRCA2 MUT (A2231F), BRCA2 MUT (A2231P), BRCA2 MUT (A2231S), BRCA2 MUT (A2233D), BRCA2 MUT (A2233P), BRCA2 MUT (A2233T), BRCA2 MUT (A2233V), BRCA2 MUT (A2351P), BRC…	complete	YES	Platinum Agent (Chemotherapy)	BRCA2 oncogenic mutation	Responsive	186			C	cgi	PMID:25847936	*
*		Ovary	OV	BRCA2 MUT (A1109S), BRCA2 MUT (A1109V), BRCA2 MUT (A1233V), BRCA2 MUT (A1527T), BRCA2 MUT (A186P), BRCA2 MUT (A1996G), BRCA2 MUT (A1996S), BRCA2 MUT (A1996T), BRCA2 MUT (A1996V), BRCA2 MUT (A199P), BRCA2 MUT (A199T), BRCA2 MUT (A199V), BRCA2 MUT (A2231F), BRCA2 MUT (A2231P), BRCA2 MUT (A2231S), BRCA2 MUT (A2233D), BRCA2 MUT (A2233P), BRCA2 MUT (A2233T), BRCA2 MUT (A2233V), BRCA2 MUT (A2351P), BRC…	complete	YES	Platinum Agent (Chemotherapy)	BRCA2 oncogenic mutation	Responsive	187			B	cgi	PMID:22406760;PMID:22711857	*
*		Pancreas	PA	BRCA2 MUT (A1109S), BRCA2 MUT (A1109V), BRCA2 MUT (A1233V), BRCA2 MUT (A1527T), BRCA2 MUT (A186P), BRCA2 MUT (A1996G), BRCA2 MUT (A1996S), BRCA2 MUT (A1996T), BRCA2 MUT (A1996V), BRCA2 MUT (A199P), BRCA2 MUT (A199T), BRCA2 MUT (A199V), BRCA2 MUT (A2231F), BRCA2 MUT (A2231P), BRCA2 MUT (A2231S), BRCA2 MUT (A2233D), BRCA2 MUT (A2233P), BRCA2 MUT (A2233T), BRCA2 MUT (A2233V), BRCA2 MUT (A2351P), BRC…	complete	YES	Platinum Agent (Chemotherapy)	BRCA2 oncogenic mutation	Responsive	188			CASE REPORT	cgi	PMID:25719666	*
*		Ovary	OV	BRCA2 MUT (A1109S), BRCA2 MUT (A1109V), BRCA2 MUT (A1233V), BRCA2 MUT (A1527T), BRCA2 MUT (A186P), BRCA2 MUT (A1996G), BRCA2 MUT (A1996S), BRCA2 MUT (A1996T), BRCA2 MUT (A1996V), BRCA2 MUT (A199P), BRCA2 MUT (A199T), BRCA2 MUT (A199V), BRCA2 MUT (A2231F), BRCA2 MUT (A2231P), BRCA2 MUT (A2231S), BRCA2 MUT (A2233D), BRCA2 MUT (A2233P), BRCA2 MUT (A2233T), BRCA2 MUT (A2233V), BRCA2 MUT (A2351P), BRC…	complete	YES	Rucaparib (PARP inhibitor)	BRCA2 oncogenic mutation	Responsive	189			A	cgi	FDA	*
*		Breast adenocarcinoma	BRCA	BRCA2 MUT (A1109S), BRCA2 MUT (A1109V), BRCA2 MUT (A1233V), BRCA2 MUT (A1527T), BRCA2 MUT (A186P), BRCA2 MUT (A1996G), BRCA2 MUT (A1996S), BRCA2 MUT (A1996T), BRCA2 MUT (A1996V), BRCA2 MUT (A199P), BRCA2 MUT (A199T), BRCA2 MUT (A199V), BRCA2 MUT (A2231F), BRCA2 MUT (A2231P), BRCA2 MUT (A2231S), BRCA2 MUT (A2233D), BRCA2 MUT (A2233P), BRCA2 MUT (A2233T), BRCA2 MUT (A2233V), BRCA2 MUT (A2351P), BRC…	complete	YES	Veliparib + Cisplatin (PARP inhibitor + Chemotherapy)	BRCA2 oncogenic mutation	Responsive	190			C	cgi	PMID:26801247	*
*		Breast adenocarcinoma	BRCA	BRCA2 MUT (A1109S), BRCA2 MUT (A1109V), BRCA2 MUT (A1233V), BRCA2 MUT (A1527T), BRCA2 MUT (A186P), BRCA2 MUT (A1996G), BRCA2 MUT (A1996S), BRCA2 MUT (A1996T), BRCA2 MUT (A1996V), BRCA2 MUT (A199P), BRCA2 MUT (A199T), BRCA2 MUT (A199V), BRCA2 MUT (A2231F), BRCA2 MUT (A2231P), BRCA2 MUT (A2231S), BRCA2 MUT (A2233D), BRCA2 MUT (A2233P), BRCA2 MUT (A2233T), BRCA2 MUT (A2233V), BRCA2 MUT (A2351P), BRC…	complete	YES	Talazoparib + Olaparib	BRCA2 (R2659T,R2842C,E2663V,R2659K,L2653P,D2723A,S196N,R174C,V211I,R2336P,D2723H,D191G,N2829R,S206C,.,R2784W,R2602T,D3095E,G173C,D2723G,S142I,I2627F,R3052W,G2585R,R2336H,I2675V,L2647P,E3002K,G2748D)	Responsive	132			B	oncokb	oncokb: oncokb=https://www.oncokb.org/gene/BRCA2	*
*		Breast adenocarcinoma	BRCA	BRCA2 MUT (A1109S), BRCA2 MUT (A1109V), BRCA2 MUT (A1233V), BRCA2 MUT (A1527T), BRCA2 MUT (A186P), BRCA2 MUT (A1996G), BRCA2 MUT (A1996S), BRCA2 MUT (A1996T), BRCA2 MUT (A1996V), BRCA2 MUT (A199P), BRCA2 MUT (A199T), BRCA2 MUT (A199V), BRCA2 MUT (A2231F), BRCA2 MUT (A2231P), BRCA2 MUT (A2231S), BRCA2 MUT (A2233D), BRCA2 MUT (A2233P), BRCA2 MUT (A2233T), BRCA2 MUT (A2233V), BRCA2 MUT (A2351P), BRC…	only gene	YES	Talazoparib + Olaparib	BRCA2 deletion	Responsive	133			B	oncokb	oncokb: oncokb=https://www.oncokb.org/gene/BRCA2	*
*		Ovary	OV	BRCA2 MUT (A1109S), BRCA2 MUT (A1109V), BRCA2 MUT (A1233V), BRCA2 MUT (A1527T), BRCA2 MUT (A186P), BRCA2 MUT (A1996G), BRCA2 MUT (A1996S), BRCA2 MUT (A1996T), BRCA2 MUT (A1996V), BRCA2 MUT (A199P), BRCA2 MUT (A199T), BRCA2 MUT (A199V), BRCA2 MUT (A2231F), BRCA2 MUT (A2231P), BRCA2 MUT (A2231S), BRCA2 MUT (A2233D), BRCA2 MUT (A2233P), BRCA2 MUT (A2233T), BRCA2 MUT (A2233V), BRCA2 MUT (A2351P), BRC…	only alteration type	YES	Rucaparib	BRCA2 (V159M,R2336H,V211L,M1I,V211I,R2336P,M1R)	Responsive	229			C	CIVIC	CIVIC: CIVIC=https://civicdb.org/events/genes/7/summary	*
*		Breast adenocarcinoma	BRCA	BRCA2 MUT (A1109S), BRCA2 MUT (A1109V), BRCA2 MUT (A1233V), BRCA2 MUT (A1527T), BRCA2 MUT (A186P), BRCA2 MUT (A1996G), BRCA2 MUT (A1996S), BRCA2 MUT (A1996T), BRCA2 MUT (A1996V), BRCA2 MUT (A199P), BRCA2 MUT (A199T), BRCA2 MUT (A199V), BRCA2 MUT (A2231F), BRCA2 MUT (A2231P), BRCA2 MUT (A2231S), BRCA2 MUT (A2233D), BRCA2 MUT (A2233P), BRCA2 MUT (A2233T), BRCA2 MUT (A2233V), BRCA2 MUT (A2351P), BRC…	complete	YES	Olaparib	BRCA2 oncogenic mutation	Resistant	475			B	CIVIC	CIVIC: CIVIC=https://civicdb.org/events/genes/7/summary	*
*		Ovary	OV	BRCA2 MUT (A1109S), BRCA2 MUT (A1109V), BRCA2 MUT (A1233V), BRCA2 MUT (A1527T), BRCA2 MUT (A186P), BRCA2 MUT (A1996G), BRCA2 MUT (A1996S), BRCA2 MUT (A1996T), BRCA2 MUT (A1996V), BRCA2 MUT (A199P), BRCA2 MUT (A199T), BRCA2 MUT (A199V), BRCA2 MUT (A2231F), BRCA2 MUT (A2231P), BRCA2 MUT (A2231S), BRCA2 MUT (A2233D), BRCA2 MUT (A2233P), BRCA2 MUT (A2233T), BRCA2 MUT (A2233V), BRCA2 MUT (A2351P), BRC…	complete	YES	Cediranib + Olaparib	BRCA2 oncogenic mutation	Responsive	476			B	CIVIC	CIVIC: CIVIC=https://civicdb.org/events/genes/7/summary	*
*		Ovary	OV	BRCA2 MUT (A1109S), BRCA2 MUT (A1109V), BRCA2 MUT (A1233V), BRCA2 MUT (A1527T), BRCA2 MUT (A186P), BRCA2 MUT (A1996G), BRCA2 MUT (A1996S), BRCA2 MUT (A1996T), BRCA2 MUT (A1996V), BRCA2 MUT (A199P), BRCA2 MUT (A199T), BRCA2 MUT (A199V), BRCA2 MUT (A2231F), BRCA2 MUT (A2231P), BRCA2 MUT (A2231S), BRCA2 MUT (A2233D), BRCA2 MUT (A2233P), BRCA2 MUT (A2233T), BRCA2 MUT (A2233V), BRCA2 MUT (A2351P), BRC…	complete	YES	Platinum	BRCA2 oncogenic mutation	Responsive	586			B	CIVIC	CIVIC: CIVIC=https://civicdb.org/events/genes/7/summary	*
*		Breast adenocarcinoma	BRCA	BRCA2 MUT (A1109S), BRCA2 MUT (A1109V), BRCA2 MUT (A1233V), BRCA2 MUT (A1527T), BRCA2 MUT (A186P), BRCA2 MUT (A1996G), BRCA2 MUT (A1996S), BRCA2 MUT (A1996T), BRCA2 MUT (A1996V), BRCA2 MUT (A199P), BRCA2 MUT (A199T), BRCA2 MUT (A199V), BRCA2 MUT (A2231F), BRCA2 MUT (A2231P), BRCA2 MUT (A2231S), BRCA2 MUT (A2233D), BRCA2 MUT (A2233P), BRCA2 MUT (A2233T), BRCA2 MUT (A2233V), BRCA2 MUT (A2351P), BRC…	complete	YES	Carboplatin + Cisplatin	BRCA2 oncogenic mutation	Responsive	840			B	CIVIC	CIVIC: CIVIC=https://civicdb.org/events/genes/7/summary	*
*																*
*	EGFR															*
*																*
*		DISEASES	CTYPE	SAMPLE_ALTERATION	ALTERATION_MATCH	CTYPE_MATCH	DRUGS	BIOMARKER	RESPONSE	BIOMARKER_IDX	RESISTANCE_LIST	RESISTANCE_TYPE	EVIDENCE_LABEL	SOURCE	SOURCE_DETAILS	*
*		Glioma	G	EGFR MUT (A1013T), EGFR MUT (A118G), EGFR MUT (A118S), EGFR MUT (A1192G), EGFR MUT (A1192T), EGFR MUT (A1192V), EGFR MUT (A1201E), EGFR MUT (A1201T), EGFR MUT (A147T), EGFR MUT (A216G), EGFR MUT (A216T), EGFR MUT (A289N), EGFR MUT (A289D), EGFR MUT (A289I), EGFR MUT (A289T), EGFR MUT (A289V), EGFR MUT (A583V), EGFR MUT (A613T), EGFR MUT (A647T), EGFR MUT (A702V), EGFR MUT (A743T), EGFR MUT (A750G…	only alteration type	YES	EGFR inhibitor 1st gens	EGFR inframe deletion (30-336)	No Responsive	52			C	cgi	PMID:19204207	*
*		Lung	L	EGFR MUT (A1013T), EGFR MUT (A118G), EGFR MUT (A118S), EGFR MUT (A1192G), EGFR MUT (A1192T), EGFR MUT (A1192V), EGFR MUT (A1201E), EGFR MUT (A1201T), EGFR MUT (A147T), EGFR MUT (A216G), EGFR MUT (A216T), EGFR MUT (A289N), EGFR MUT (A289D), EGFR MUT (A289I), EGFR MUT (A289T), EGFR MUT (A289V), EGFR MUT (A583V), EGFR MUT (A613T), EGFR MUT (A647T), EGFR MUT (A702V), EGFR MUT (A743T), EGFR MUT (A750G…	only alteration type	YES	EGFR inhibitor 1st gens	EGFR exon 20 insertions	Resistant	53			B	cgi	PMID:21764376;PMID:26773740;PMID:26051236	*
*		Glioma	G	EGFR MUT (A1013T), EGFR MUT (A118G), EGFR MUT (A118S), EGFR MUT (A1192G), EGFR MUT (A1192T), EGFR MUT (A1192V), EGFR MUT (A1201E), EGFR MUT (A1201T), EGFR MUT (A147T), EGFR MUT (A216G), EGFR MUT (A216T), EGFR MUT (A289N), EGFR MUT (A289D), EGFR MUT (A289I), EGFR MUT (A289T), EGFR MUT (A289V), EGFR MUT (A583V), EGFR MUT (A613T), EGFR MUT (A647T), EGFR MUT (A702V), EGFR MUT (A743T), EGFR MUT (A750G…	only gene	YES	EGFR inhibitor 1st gens	EGFR amplification	No Responsive	54			C	cgi	PMID:16282176;PMID:16278407	*
*		Non-small cell lung	NSCLC	EGFR MUT (D761Y)	complete	YES	EGFR inhibitor 1st gens	EGFR (D761Y)	Resistant	55			CASE REPORT	cgi	PMID:19680293	*
*		Non-small cell lung	NSCLC	EGFR MUT (T790M)	complete	YES	EGFR inhibitor 1st gens	EGFR (T790M)	Resistant	56			B	cgi	PMID:19680293	*
*		Glioma	G	EGFR MUT (A1013T), EGFR MUT (A118G), EGFR MUT (A118S), EGFR MUT (A1192G), EGFR MUT (A1192T), EGFR MUT (A1192V), EGFR MUT (A1201E), EGFR MUT (A1201T), EGFR MUT (A147T), EGFR MUT (A216G), EGFR MUT (A216T), EGFR MUT (A289N), EGFR MUT (A289D), EGFR MUT (A289I), EGFR MUT (A289T), EGFR MUT (A289V), EGFR MUT (A583V), EGFR MUT (A613T), EGFR MUT (A647T), EGFR MUT (A702V), EGFR MUT (A743T), EGFR MUT (A750G…	only alteration type	YES	EGFR inhibitor 2nd gens	EGFR inframe deletion (30-336)	No Responsive	57			C	cgi	PMID:19204207	*
*		Glioma	G	EGFR MUT (A1013T), EGFR MUT (A118G), EGFR MUT (A118S), EGFR MUT (A1192G), EGFR MUT (A1192T), EGFR MUT (A1192V), EGFR MUT (A1201E), EGFR MUT (A1201T), EGFR MUT (A147T), EGFR MUT (A216G), EGFR MUT (A216T), EGFR MUT (A289N), EGFR MUT (A289D), EGFR MUT (A289I), EGFR MUT (A289T), EGFR MUT (A289V), EGFR MUT (A583V), EGFR MUT (A613T), EGFR MUT (A647T), EGFR MUT (A702V), EGFR MUT (A743T), EGFR MUT (A750G…	only gene	YES	EGFR inhibitor 2nd gens	EGFR amplification	No Responsive	59			C	cgi	PMID:16282176;PMID:16278407	*
*		Non-small cell lung	NSCLC	EGFR MUT (T790M)	complete	YES	EGFR inhibitor 2nd gens	EGFR (T790M)	Resistant	67			B	cgi	PMID:22452896	*
*		Glioma	G	EGFR MUT (A1013T), EGFR MUT (A118G), EGFR MUT (A118S), EGFR MUT (A1192G), EGFR MUT (A1192T), EGFR MUT (A1192V), EGFR MUT (A1201E), EGFR MUT (A1201T), EGFR MUT (A147T), EGFR MUT (A216G), EGFR MUT (A216T), EGFR MUT (A289N), EGFR MUT (A289D), EGFR MUT (A289I), EGFR MUT (A289T), EGFR MUT (A289V), EGFR MUT (A583V), EGFR MUT (A613T), EGFR MUT (A647T), EGFR MUT (A702V), EGFR MUT (A743T), EGFR MUT (A750G…	only alteration type	YES	EGFR inhibitor 3rd gens	EGFR inframe deletion (30-336)	No Responsive	68			C	cgi	PMID:19204207	*
*		Glioma	G	EGFR MUT (A1013T), EGFR MUT (A118G), EGFR MUT (A118S), EGFR MUT (A1192G), EGFR MUT (A1192T), EGFR MUT (A1192V), EGFR MUT (A1201E), EGFR MUT (A1201T), EGFR MUT (A147T), EGFR MUT (A216G), EGFR MUT (A216T), EGFR MUT (A289N), EGFR MUT (A289D), EGFR MUT (A289I), EGFR MUT (A289T), EGFR MUT (A289V), EGFR MUT (A583V), EGFR MUT (A613T), EGFR MUT (A647T), EGFR MUT (A702V), EGFR MUT (A743T), EGFR MUT (A750G…	only gene	YES	EGFR inhibitor 3rd gens	EGFR amplification	No Responsive	69			C	cgi	PMID:16282176;PMID:16278407	*
*		Lung	L	EGFR MUT (T790M)	complete	YES	EGFR inhibitor 3rd gens	EGFR (T790M)	Responsive	275			C	cgi	ASCO 2014 (abstr 8009);ENA 2014 (abstr 10LBA);ENA 2014 (abstr 9LBA);ASCO 2015 (abstr 8001)	*
*		Head an neck squamous	HNSC	EGFR MUT (A1013T), EGFR MUT (A118G), EGFR MUT (A118S), EGFR MUT (A1192G), EGFR MUT (A1192T), EGFR MUT (A1192V), EGFR MUT (A1201E), EGFR MUT (A1201T), EGFR MUT (A147T), EGFR MUT (A216G), EGFR MUT (A216T), EGFR MUT (A289N), EGFR MUT (A289D), EGFR MUT (A289I), EGFR MUT (A289T), EGFR MUT (A289V), EGFR MUT (A583V), EGFR MUT (A613T), EGFR MUT (A647T), EGFR MUT (A702V), EGFR MUT (A743T), EGFR MUT (A750G…	only gene	YES	EGFR inhibitors	EGFR amplification	Responsive	276			CASE REPORT	cgi	PMID:26763254	*
*		Colorectal adenocarcinoma	COREAD	EGFR MUT (A1013T), EGFR MUT (A118G), EGFR MUT (A118S), EGFR MUT (A1192G), EGFR MUT (A1192T), EGFR MUT (A1192V), EGFR MUT (A1201E), EGFR MUT (A1201T), EGFR MUT (A147T), EGFR MUT (A216G), EGFR MUT (A216T), EGFR MUT (A289N), EGFR MUT (A289D), EGFR MUT (A289I), EGFR MUT (A289T), EGFR MUT (A289V), EGFR MUT (A583V), EGFR MUT (A613T), EGFR MUT (A647T), EGFR MUT (A702V), EGFR MUT (A743T), EGFR MUT (A750G…	only gene	YES	EGFR mAb inhibitors	EGFR amplification	Responsive	277			B	cgi	PMID:18794099;PMID:17664472	*
*		Lung	L	EGFR MUT (A1013T), EGFR MUT (A118G), EGFR MUT (A118S), EGFR MUT (A1192G), EGFR MUT (A1192T), EGFR MUT (A1192V), EGFR MUT (A1201E), EGFR MUT (A1201T), EGFR MUT (A147T), EGFR MUT (A216G), EGFR MUT (A216T), EGFR MUT (A289N), EGFR MUT (A289D), EGFR MUT (A289I), EGFR MUT (A289T), EGFR MUT (A289V), EGFR MUT (A583V), EGFR MUT (A613T), EGFR MUT (A647T), EGFR MUT (A702V), EGFR MUT (A743T), EGFR MUT (A750G…	only alteration type	YES	EGFR TK inhibitors	EGFR exon 19 insertions	Responsive	278			B	cgi	PMID:22753918	*
*		Lung	L	EGFR MUT (G719A), EGFR MUT (G719D), EGFR MUT (G719C), EGFR MUT (G719S), EGFR MUT (L747S), EGFR MUT (L858R), EGFR MUT (L861R), EGFR MUT (L861Q), EGFR MUT (L861P), EGFR MUT (S768I)	complete	YES	EGFR TK inhibitors	EGFR (L858R,L861Q,G719A,G719S,G719C,G719D,L747S,S768I,L861P,L861R)	Responsive	279			B	cgi	PMID:22753918	*
*		Lung	L	EGFR MUT (A1013T), EGFR MUT (A118G), EGFR MUT (A118S), EGFR MUT (A1192G), EGFR MUT (A1192T), EGFR MUT (A1192V), EGFR MUT (A1201E), EGFR MUT (A1201T), EGFR MUT (A147T), EGFR MUT (A216G), EGFR MUT (A216T), EGFR MUT (A289N), EGFR MUT (A289D), EGFR MUT (A289I), EGFR MUT (A289T), EGFR MUT (A289V), EGFR MUT (A583V), EGFR MUT (A613T), EGFR MUT (A647T), EGFR MUT (A702V), EGFR MUT (A743T), EGFR MUT (A750G…	only alteration type	YES	HSP90 inhibitors	EGFR exon 19 insertions	Responsive	280			C	cgi	ESMO 2012 (abstr 4380)	*
*		Lung	L	EGFR MUT (A1013T), EGFR MUT (A118G), EGFR MUT (A118S), EGFR MUT (A1192G), EGFR MUT (A1192T), EGFR MUT (A1192V), EGFR MUT (A1201E), EGFR MUT (A1201T), EGFR MUT (A147T), EGFR MUT (A216G), EGFR MUT (A216T), EGFR MUT (A289N), EGFR MUT (A289D), EGFR MUT (A289I), EGFR MUT (A289T), EGFR MUT (A289V), EGFR MUT (A583V), EGFR MUT (A613T), EGFR MUT (A647T), EGFR MUT (A702V), EGFR MUT (A743T), EGFR MUT (A750G…	only alteration type	YES	HSP90 inhibitors	EGFR exon 20 insertions	Responsive	281			CASE REPORT	cgi	ASCO 2014 (abstr 8015)	*
*		Lung	L	EGFR MUT (G719A), EGFR MUT (G719D), EGFR MUT (G719C), EGFR MUT (G719S), EGFR MUT (L747S), EGFR MUT (L858R), EGFR MUT (L861R), EGFR MUT (L861Q), EGFR MUT (L861P), EGFR MUT (S768I)	complete	YES	HSP90 inhibitors	EGFR (L858R,L861Q,G719A,G719S,G719C,G719D,L747S,S768I,L861P,L861R)	Responsive	282			C	cgi	ESMO 2012 (abstr 4380)	*
*		Lung	L	EGFR MUT (T790M)	complete	YES	HSP90 inhibitors	EGFR (T790M)	Responsive	283			C	cgi	ESMO 2012 (abstr 4380)	*
*		Lung	L	EGFR MUT (A1013T), EGFR MUT (A118G), EGFR MUT (A118S), EGFR MUT (A1192G), EGFR MUT (A1192T), EGFR MUT (A1192V), EGFR MUT (A1201E), EGFR MUT (A1201T), EGFR MUT (A147T), EGFR MUT (A216G), EGFR MUT (A216T), EGFR MUT (A289N), EGFR MUT (A289D), EGFR MUT (A289I), EGFR MUT (A289T), EGFR MUT (A289V), EGFR MUT (A583V), EGFR MUT (A613T), EGFR MUT (A647T), EGFR MUT (A702V), EGFR MUT (A743T), EGFR MUT (A750G…	only alteration type	YES	MEK inhibitor (alone or in combination)s	EGFR exon 19 insertions	Responsive	284			D	cgi	PMID:23102728	*
*		Lung	L	EGFR MUT (G719A), EGFR MUT (G719D), EGFR MUT (G719C), EGFR MUT (G719S), EGFR MUT (L747S), EGFR MUT (L858R), EGFR MUT (L861R), EGFR MUT (L861Q), EGFR MUT (L861P), EGFR MUT (S768I), EGFR MUT (T790M)	complete	YES	MEK inhibitor (alone or in combination)s	EGFR (L858R,L861Q,G719A,G719S,G719C,G719D,L747S,S768I,L861P,L861R,T790M)	Responsive	285			D	cgi	PMID:23102728	*
*		Colorectal adenocarcinoma	COREAD	EGFR MUT (A1013T), EGFR MUT (A118G), EGFR MUT (A118S), EGFR MUT (A1192G), EGFR MUT (A1192T), EGFR MUT (A1192V), EGFR MUT (A1201E), EGFR MUT (A1201T), EGFR MUT (A147T), EGFR MUT (A216G), EGFR MUT (A216T), EGFR MUT (A289N), EGFR MUT (A289D), EGFR MUT (A289I), EGFR MUT (A289T), EGFR MUT (A289V), EGFR MUT (A583V), EGFR MUT (A613T), EGFR MUT (A647T), EGFR MUT (A702V), EGFR MUT (A743T), EGFR MUT (A750G…	only alteration type	YES	novel EGFR mAb inhibitors	EGFR (S492R)	Responsive	286			C	cgi	PMID:25962717	*
*		Non-small cell lung	NSCLC	EGFR MUT (T790M)	complete	YES	EGFR inhibitor 3rd gens (Rociletinib,HM61713,etc)	EGFR (T790M)	Responsive	287			B	cgi	NCT02322281	*
*		Non-small cell lung	NSCLC	EGFR MUT (A1013T), EGFR MUT (A118G), EGFR MUT (A118S), EGFR MUT (A1192G), EGFR MUT (A1192T), EGFR MUT (A1192V), EGFR MUT (A1201E), EGFR MUT (A1201T), EGFR MUT (A147T), EGFR MUT (A216G), EGFR MUT (A216T), EGFR MUT (A289N), EGFR MUT (A289D), EGFR MUT (A289I), EGFR MUT (A289T), EGFR MUT (A289V), EGFR MUT (A583V), EGFR MUT (A613T), EGFR MUT (A647T), EGFR MUT (A702V), EGFR MUT (A743T), EGFR MUT (A750G…	only alteration type	YES	Afatinib (ERBB2 inhibitor&EGFR inhibitor 2nd gen)	EGFR exon 19 deletions	Responsive	288	67	Resistant	A	cgi	FDA	*
*		Lung	L	EGFR MUT (A1013T), EGFR MUT (A118G), EGFR MUT (A118S), EGFR MUT (A1192G), EGFR MUT (A1192T), EGFR MUT (A1192V), EGFR MUT (A1201E), EGFR MUT (A1201T), EGFR MUT (A147T), EGFR MUT (A216G), EGFR MUT (A216T), EGFR MUT (A289N), EGFR MUT (A289D), EGFR MUT (A289I), EGFR MUT (A289T), EGFR MUT (A289V), EGFR MUT (A583V), EGFR MUT (A613T), EGFR MUT (A647T), EGFR MUT (A702V), EGFR MUT (A743T), EGFR MUT (A750G…	only alteration type	YES	Afatinib (ERBB2 inhibitor&EGFR inhibitor 2nd gen)	EGFR exon 19 insertions	Responsive	289	67	Resistant	B	cgi	PMID:22753918;PMID:25589191	*
*		Non-small cell lung	NSCLC	EGFR MUT (G719A), EGFR MUT (G719D), EGFR MUT (G719C), EGFR MUT (G719S), EGFR MUT (L747S), EGFR MUT (L858R), EGFR MUT (L861R), EGFR MUT (L861Q), EGFR MUT (L861P), EGFR MUT (S768I)	complete	YES	Afatinib (ERBB2 inhibitor&EGFR inhibitor 2nd gen)	EGFR (L858R,L861Q,G719A,G719S,G719C,G719D,L747S,S768I,L861P,L861Q,L861R)	Responsive	290	67	Resistant	A	cgi	FDA	*
*		Non-small cell lung	NSCLC	EGFR MUT (G719A), EGFR MUT (G719D), EGFR MUT (G719C), EGFR MUT (G719S), EGFR MUT (L747S), EGFR MUT (L861R), EGFR MUT (L861Q), EGFR MUT (L861P), EGFR MUT (S768I)	complete	YES	Afatinib (ERBB2 inhibitor&EGFR inhibitor 2nd gen)	EGFR (L861Q,G719A,G719S,G719C,G719D,L747S,S768I,L861P,L861Q,L861R)	Responsive	291	67	Resistant	A	cgi	FDA	*
*		Lung	L	EGFR MUT (A1013T), EGFR MUT (A118G), EGFR MUT (A118S), EGFR MUT (A1192G), EGFR MUT (A1192T), EGFR MUT (A1192V), EGFR MUT (A1201E), EGFR MUT (A1201T), EGFR MUT (A147T), EGFR MUT (A216G), EGFR MUT (A216T), EGFR MUT (A289N), EGFR MUT (A289D), EGFR MUT (A289I), EGFR MUT (A289T), EGFR MUT (A289V), EGFR MUT (A583V), EGFR MUT (A613T), EGFR MUT (A647T), EGFR MUT (A702V), EGFR MUT (A743T), EGFR MUT (A750G…	only alteration type	YES	Afatinib + Cetuximab (ERBB2 inhibitor&EGFR inhibitor 2nd gen + EGFR mAb inhibitor)	EGFR exon 19 insertions	Responsive	293			C	cgi	ESMO 2012 (abstr 1289)	*
*		Lung	L	EGFR MUT (G719A), EGFR MUT (G719D), EGFR MUT (G719C), EGFR MUT (G719S), EGFR MUT (L747S), EGFR MUT (L858R), EGFR MUT (L861R), EGFR MUT (L861Q), EGFR MUT (L861P), EGFR MUT (S768I)	complete	YES	Afatinib + Cetuximab (ERBB2 inhibitor&EGFR inhibitor 2nd gen + EGFR mAb inhibitor)	EGFR (L858R,L861Q,G719A,G719S,G719C,G719D,L747S,S768I,L861P,L861R)	Responsive	294			C	cgi	ESMO 2012 (abstr 1289)	*
*		Lung	L	EGFR MUT (T790M)	complete	YES	Afatinib + Cetuximab (ERBB2 inhibitor&EGFR inhibitor 2nd gen + EGFR mAb inhibitor)	EGFR (T790M)	Responsive	295			C	cgi	PMID:25074459	*
*		Lung	L	EGFR MUT (T790M)	complete	YES	Afatinib + Nimotuzumab (ERBB2 inhibitor&EGFR inhibitor 2nd gen + EGFR mAb inhibitor)	EGFR (T790M)	Responsive	296			C	cgi	PMID:26667485	*
*		Colorectal adenocarcinoma	COREAD	EGFR MUT (A1013T), EGFR MUT (A118G), EGFR MUT (A118S), EGFR MUT (A1192G), EGFR MUT (A1192T), EGFR MUT (A1192V), EGFR MUT (A1201E), EGFR MUT (A1201T), EGFR MUT (A147T), EGFR MUT (A216G), EGFR MUT (A216T), EGFR MUT (A289N), EGFR MUT (A289D), EGFR MUT (A289I), EGFR MUT (A289T), EGFR MUT (A289V), EGFR MUT (A583V), EGFR MUT (A613T), EGFR MUT (A647T), EGFR MUT (A702V), EGFR MUT (A743T), EGFR MUT (A750G…	only gene	YES	Cetuximab (EGFR mAb inhibitor)	EGFR overexpression	Responsive	297	522	Resistant	A	cgi	FDA	*
*		Head an neck	HNC	EGFR MUT (P546S)	complete	YES	Cetuximab (EGFR mAb inhibitor)	EGFR (P546S)	Responsive	298	522	Resistant	CASE REPORT	cgi	PMID:23578570	*
*		Head an neck	HNC	EGFR MUT (P753S)	complete	YES	Cetuximab + Sirolimus (EGFR mAb inhibitor + MTOR inhibitor)	EGFR (P753S)	Responsive	299			CASE REPORT	cgi	PMID:24934779	*
*		Non-small cell lung	NSCLC	EGFR MUT (A1013T), EGFR MUT* (A1048P), EGFR MUT* (A1048V), EGFR MUT* (A1076P), EGFR MUT* (A10E), EGFR MUT* (A1102S), EGFR MUT* (A1118T), EGFR MUT* (A1118V), EGFR MUT (A118G), EGFR MUT (A118S), EGFR MUT (A1192G), EGFR MUT (A1192T), EGFR MUT (A1192V), EGFR MUT (A1201E), EGFR MUT (A1201T), EGFR MUT* (A1201V), EGFR MUT* (A1210V), EGFR MUT* (A127T), EGFR MUT (A147T), EGFR MUT* (A155S), EGFR MUT (A216G…	only gene	YES	Erlotinib (EGFR inhibitor 1st gen)	EGFR-RAD51 fusion	Responsive	300	55	Resistant	CASE REPORT	cgi	PMID:27102076	*
*		Lung	L	EGFR MUT (A1013T), EGFR MUT* (A1048P), EGFR MUT* (A1048V), EGFR MUT* (A1076P), EGFR MUT* (A10E), EGFR MUT* (A1102S), EGFR MUT* (A1118T), EGFR MUT* (A1118V), EGFR MUT (A118G), EGFR MUT (A118S), EGFR MUT (A1192G), EGFR MUT (A1192T), EGFR MUT (A1192V), EGFR MUT (A1201E), EGFR MUT (A1201T), EGFR MUT* (A1201V), EGFR MUT* (A1210V), EGFR MUT* (A127T), EGFR MUT (A147T), EGFR MUT* (A155S), EGFR MUT (A216G…	only gene	YES	Erlotinib (EGFR inhibitor 1st gen)	EGFR-RAD51 fusion	Responsive	301	55	Resistant	CASE REPORT	cgi	PMID:27102076	*
*		Non-small cell lung	NSCLC	EGFR MUT (A1013T), EGFR MUT (A118G), EGFR MUT (A118S), EGFR MUT (A1192G), EGFR MUT (A1192T), EGFR MUT (A1192V), EGFR MUT (A1201E), EGFR MUT (A1201T), EGFR MUT (A147T), EGFR MUT (A216G), EGFR MUT (A216T), EGFR MUT (A289N), EGFR MUT (A289D), EGFR MUT (A289I), EGFR MUT (A289T), EGFR MUT (A289V), EGFR MUT (A583V), EGFR MUT (A613T), EGFR MUT (A647T), EGFR MUT (A702V), EGFR MUT (A743T), EGFR MUT (A750G…	only alteration type	YES	Erlotinib (EGFR inhibitor 1st gen)	EGFR exon 19 deletions	Responsive	302	55	Resistant	A	cgi	FDA	*
*		Lung	L	EGFR MUT (A1013T), EGFR MUT (A118G), EGFR MUT (A118S), EGFR MUT (A1192G), EGFR MUT (A1192T), EGFR MUT (A1192V), EGFR MUT (A1201E), EGFR MUT (A1201T), EGFR MUT (A147T), EGFR MUT (A216G), EGFR MUT (A216T), EGFR MUT (A289N), EGFR MUT (A289D), EGFR MUT (A289I), EGFR MUT (A289T), EGFR MUT (A289V), EGFR MUT (A583V), EGFR MUT (A613T), EGFR MUT (A647T), EGFR MUT (A702V), EGFR MUT (A743T), EGFR MUT (A750G…	only alteration type	YES	Erlotinib (EGFR inhibitor 1st gen)	EGFR exon 19 insertions	Responsive	303	55	Resistant	C	cgi	PMID:22190593	*
*		Lung	L	EGFR MUT (A1013T), EGFR MUT (A118G), EGFR MUT (A118S), EGFR MUT (A1192G), EGFR MUT (A1192T), EGFR MUT (A1192V), EGFR MUT (A1201E), EGFR MUT (A1201T), EGFR MUT (A147T), EGFR MUT (A216G), EGFR MUT (A216T), EGFR MUT (A289N), EGFR MUT (A289D), EGFR MUT (A289I), EGFR MUT (A289T), EGFR MUT (A289V), EGFR MUT (A583V), EGFR MUT (A613T), EGFR MUT (A647T), EGFR MUT (A702V), EGFR MUT (A743T), EGFR MUT (A750G…	only alteration type	YES	Erlotinib (EGFR inhibitor 1st gen)	EGFR inframe insertion (769-770)	Responsive	304	55	Resistant	CASE REPORT	cgi	PMID:26773740;PMID:23328547	*
*		Glioma	G	EGFR MUT (A289V), EGFR MUT (R108K), EGFR MUT (G598V), EGFR MUT (T263P)	complete	YES	Erlotinib (EGFR inhibitor 1st gen)	EGFR (A289V,R108K,G598V,T263P)	Responsive	305	55	Resistant	D	cgi	PMID:17177598	*
*		Lung	L	EGFR MUT (K757R)	complete	YES	Erlotinib (EGFR inhibitor 1st gen)	EGFR (K757R,E746G)	Responsive	307	55	Resistant	CASE REPORT	cgi	PMID:26773740	*
*		Non-small cell lung	NSCLC	EGFR MUT (L858R)	complete	YES	Erlotinib (EGFR inhibitor 1st gen)	EGFR (L858R)	Responsive	308	55	Resistant	A	cgi	FDA	*
*		Non-small cell lung	NSCLC	EGFR MUT (G719A), EGFR MUT (G719R), EGFR MUT (G719D), EGFR MUT (G719C), EGFR MUT (G719S), EGFR MUT (L858R), EGFR MUT (L861R), EGFR MUT (L861Q), EGFR MUT (L861P), EGFR MUT (S768I)	complete	YES	Erlotinib (EGFR inhibitor 1st gen)	EGFR (L858R,L861,G719,S768I)	Responsive	309	55	Resistant	A	cgi	NCCN	*
*		Non-small cell lung	NSCLC	EGFR MUT (A1013T), EGFR MUT (A118G), EGFR MUT (A118S), EGFR MUT (A1192G), EGFR MUT (A1192T), EGFR MUT (A1192V), EGFR MUT (A1201E), EGFR MUT (A1201T), EGFR MUT (A147T), EGFR MUT (A216G), EGFR MUT (A216T), EGFR MUT (A289N), EGFR MUT (A289D), EGFR MUT (A289I), EGFR MUT (A289T), EGFR MUT (A289V), EGFR MUT (A583V), EGFR MUT (A613T), EGFR MUT (A647T), EGFR MUT (A702V), EGFR MUT (A743T), EGFR MUT (A750G…	only alteration type	YES	Gefitinib (EGFR inhibitor 1st gen)	EGFR exon 19 deletions	Responsive	312	55	Resistant	A	cgi	FDA	*
*		Endometrium	ED	EGFR MUT (A1013T), EGFR MUT (A118G), EGFR MUT (A118S), EGFR MUT (A1192G), EGFR MUT (A1192T), EGFR MUT (A1192V), EGFR MUT (A1201E), EGFR MUT (A1201T), EGFR MUT (A147T), EGFR MUT (A216G), EGFR MUT (A216T), EGFR MUT (A289N), EGFR MUT (A289D), EGFR MUT (A289I), EGFR MUT (A289T), EGFR MUT (A289V), EGFR MUT (A583V), EGFR MUT (A613T), EGFR MUT (A647T), EGFR MUT (A702V), EGFR MUT (A743T), EGFR MUT (A750G…	only gene	YES	Gefitinib (EGFR inhibitor 1st gen)	EGFR amplification	Responsive	315	55	Resistant	B	cgi	PMID:24950987	*
*		Non-small cell lung	NSCLC	EGFR MUT (G719A), EGFR MUT (G719D), EGFR MUT (G719C), EGFR MUT (G719S), EGFR MUT (L747S), EGFR MUT (L858R), EGFR MUT (L861R), EGFR MUT (L861Q), EGFR MUT (L861P), EGFR MUT (S768I)	complete	YES	Gefitinib (EGFR inhibitor 1st gen)	EGFR (L858R,L861Q,G719A,G719S,G719C,G719D,L747S,S768I,L861P,L861Q,L861R)	Responsive	316	55	Resistant	A	cgi	FDA	*
*		Non-small cell lung	NSCLC	EGFR MUT (G719A), EGFR MUT (G719D), EGFR MUT (G719C), EGFR MUT (G719S), EGFR MUT (L747S), EGFR MUT (L861R), EGFR MUT (L861Q), EGFR MUT (L861P), EGFR MUT (S768I)	complete	YES	Gefitinib (EGFR inhibitor 1st gen)	EGFR (L861Q,G719A,G719S,G719C,G719D,L747S,S768I,L861P,L861Q,L861R)	Responsive	317	55	Resistant	A	cgi	FDA	*
*		Endometrium	ED	EGFR MUT (E690K)	complete	YES	Lapatinib (ERBB2 inhibitor)	EGFR (E690K)	Responsive	319	849	Resistant	CASE REPORT	cgi	PMID:22885469	*
*		Lung	L	EGFR MUT (A1013T), EGFR MUT (A118G), EGFR MUT (A118S), EGFR MUT (A1192G), EGFR MUT (A1192T), EGFR MUT (A1192V), EGFR MUT (A1201E), EGFR MUT (A1201T), EGFR MUT (A147T), EGFR MUT (A216G), EGFR MUT (A216T), EGFR MUT (A289N), EGFR MUT (A289D), EGFR MUT (A289I), EGFR MUT (A289T), EGFR MUT (A289V), EGFR MUT (A583V), EGFR MUT (A613T), EGFR MUT (A647T), EGFR MUT (A702V), EGFR MUT (A743T), EGFR MUT (A750G…	only alteration type	YES	Osimertinib (EGFR inhibitor 3rd gen)	EGFR exon 19 deletions	Responsive	320			C	cgi	NCT02465060	*
*		Lung	L	EGFR MUT (A1013T), EGFR MUT (A118G), EGFR MUT (A118S), EGFR MUT (A1192G), EGFR MUT (A1192T), EGFR MUT (A1192V), EGFR MUT (A1201E), EGFR MUT (A1201T), EGFR MUT (A147T), EGFR MUT (A216G), EGFR MUT (A216T), EGFR MUT (A289N), EGFR MUT (A289D), EGFR MUT (A289I), EGFR MUT (A289T), EGFR MUT (A289V), EGFR MUT (A583V), EGFR MUT (A613T), EGFR MUT (A647T), EGFR MUT (A702V), EGFR MUT (A743T), EGFR MUT (A750G…	only alteration type	YES	Osimertinib (EGFR inhibitor 3rd gen)	EGFR exon 20 insertions	Responsive	321			D	cgi	PMID:26515464	*
*		Lung	L	EGFR MUT (L858R)	complete	YES	Osimertinib (EGFR inhibitor 3rd gen)	EGFR (L858R)	Responsive	325			C	cgi	NCT02465060	*
*		Non-small cell lung	NSCLC	EGFR MUT (T790M)	complete	YES	Osimertinib (EGFR inhibitor 3rd gen)	EGFR (T790M)	Responsive	326			A	cgi	FDA	*
*		Colorectal adenocarcinoma	COREAD	EGFR MUT (A1013T), EGFR MUT (A118G), EGFR MUT (A118S), EGFR MUT (A1192G), EGFR MUT (A1192T), EGFR MUT (A1192V), EGFR MUT (A1201E), EGFR MUT (A1201T), EGFR MUT (A147T), EGFR MUT (A216G), EGFR MUT (A216T), EGFR MUT (A289N), EGFR MUT (A289D), EGFR MUT (A289I), EGFR MUT (A289T), EGFR MUT (A289V), EGFR MUT (A583V), EGFR MUT (A613T), EGFR MUT (A647T), EGFR MUT (A702V), EGFR MUT (A743T), EGFR MUT (A750G…	only alteration type	YES	Panitumumab (EGFR mAb inhibitor)	EGFR (S492R)	Responsive	329			CASE REPORT	cgi	PMID:22270724	*
*		Glioblastoma	GB	EGFR MUT (A1013T), EGFR MUT (A118G), EGFR MUT (A118S), EGFR MUT (A1192G), EGFR MUT (A1192T), EGFR MUT (A1192V), EGFR MUT (A1201E), EGFR MUT (A1201T), EGFR MUT (A147T), EGFR MUT (A216G), EGFR MUT (A216T), EGFR MUT (A289N), EGFR MUT (A289D), EGFR MUT (A289I), EGFR MUT (A289T), EGFR MUT (A289V), EGFR MUT (A583V), EGFR MUT (A613T), EGFR MUT (A647T), EGFR MUT (A702V), EGFR MUT (A743T), EGFR MUT (A750G…	only alteration type	YES	Rindopepimut (Vaccine)	EGFR inframe deletion (6-273)	Responsive	330			B	cgi	NCT01480479	*
*		Colorectal adenocarcinoma	COREAD	EGFR MUT (A1013T), EGFR MUT (A118G), EGFR MUT (A118S), EGFR MUT (A1192G), EGFR MUT (A1192T), EGFR MUT (A1192V), EGFR MUT (A1201E), EGFR MUT (A1201T), EGFR MUT (A147T), EGFR MUT (A216G), EGFR MUT (A216T), EGFR MUT (A289N), EGFR MUT (A289D), EGFR MUT (A289I), EGFR MUT (A289T), EGFR MUT (A289V), EGFR MUT (A583V), EGFR MUT (A613T), EGFR MUT (A647T), EGFR MUT (A702V), EGFR MUT (A743T), EGFR MUT (A750G…	only gene	YES	Panitumumab (EGFR mAb inhibitor)	EGFR overexpression	Resistant	451			A	cgi	FDA guidelines	*
*		Colorectal adenocarcinoma	COREAD	EGFR MUT (A1013T), EGFR MUT (A118G), EGFR MUT (A118S), EGFR MUT (A1192G), EGFR MUT (A1192T), EGFR MUT (A1192V), EGFR MUT (A1201E), EGFR MUT (A1201T), EGFR MUT (A147T), EGFR MUT (A216G), EGFR MUT (A216T), EGFR MUT (A289N), EGFR MUT (A289D), EGFR MUT (A289I), EGFR MUT (A289T), EGFR MUT (A289V), EGFR MUT (A583V), EGFR MUT (A613T), EGFR MUT (A647T), EGFR MUT (A702V), EGFR MUT (A743T), EGFR MUT (A750G…	only alteration type	YES	Cetuximab (EGFR mAb inhibitor)	EGFR (S464L,G465R,I491M)	Resistant	521			D	cgi	PMID:25623215	*
*		Colorectal adenocarcinoma	COREAD	EGFR MUT (R451C)	complete	YES	Cetuximab (EGFR mAb inhibitor)	EGFR (S492R,G465R,R451C,K467T)	Resistant	522			CASE REPORT	cgi	PMID:22270724;PMID:26059438;PMID:25623215;PMID:22270724;PMID:26888827	*
*		Lung	L	EGFR MUT (A1013T), EGFR MUT (A118G), EGFR MUT (A118S), EGFR MUT (A1192G), EGFR MUT (A1192T), EGFR MUT (A1192V), EGFR MUT (A1201E), EGFR MUT (A1201T), EGFR MUT (A147T), EGFR MUT (A216G), EGFR MUT (A216T), EGFR MUT (A289N), EGFR MUT (A289D), EGFR MUT (A289I), EGFR MUT (A289T), EGFR MUT (A289V), EGFR MUT (A583V), EGFR MUT (A613T), EGFR MUT (A647T), EGFR MUT (A702V), EGFR MUT (A743T), EGFR MUT (A750G…	only gene	YES	Erlotinib (EGFR inhibitor 1st gen)	EGFR amplification	No Responsive	624			C	cgi	ASCO2015(abstre19028)	*
*		Lung	L	EGFR MUT (S720C)	complete	YES	Erlotinib (EGFR inhibitor 1st gen)	EGFR (S720)	No Responsive	625			CASE REPORT	cgi	PMID:26773740	*
*		Head an neck	HNC	EGFR MUT (A1013T), EGFR MUT (A118G), EGFR MUT (A118S), EGFR MUT (A1192G), EGFR MUT (A1192T), EGFR MUT (A1192V), EGFR MUT (A1201E), EGFR MUT (A1201T), EGFR MUT (A147T), EGFR MUT (A216G), EGFR MUT (A216T), EGFR MUT (A289N), EGFR MUT (A289D), EGFR MUT (A289I), EGFR MUT (A289T), EGFR MUT (A289V), EGFR MUT (A583V), EGFR MUT (A613T), EGFR MUT (A647T), EGFR MUT (A702V), EGFR MUT (A743T), EGFR MUT (A750G…	only alteration type	YES	Gefitinib (EGFR inhibitor 1st gen)	EGFR inframe deletion (L747),inframe insertion (P753PS)	No Responsive	652			CASE REPORT	cgi	PMID:21274259	*
*		Head an neck	HNC	EGFR MUT (A1013T), EGFR MUT (A118G), EGFR MUT (A118S), EGFR MUT (A1192G), EGFR MUT (A1192T), EGFR MUT (A1192V), EGFR MUT (A1201E), EGFR MUT (A1201T), EGFR MUT (A147T), EGFR MUT (A216G), EGFR MUT (A216T), EGFR MUT (A289N), EGFR MUT (A289D), EGFR MUT (A289I), EGFR MUT (A289T), EGFR MUT (A289V), EGFR MUT (A583V), EGFR MUT (A613T), EGFR MUT (A647T), EGFR MUT (A702V), EGFR MUT (A743T), EGFR MUT (A750G…	only gene	YES	Gefitinib (EGFR inhibitor 1st gen)	EGFR amplification	No Responsive	654			C	cgi	PMID:21274259;PMID:22261807	*
*		Head an neck	HNC	EGFR MUT (V843I)	complete	YES	Gefitinib (EGFR inhibitor 1st gen)	EGFR (V843I)	No Responsive	657			CASE REPORT	cgi	PMID:21274259	*
*		Lung	L	EGFR MUT (A1013T), EGFR MUT (A118G), EGFR MUT (A118S), EGFR MUT (A1192G), EGFR MUT (A1192T), EGFR MUT (A1192V), EGFR MUT (A1201E), EGFR MUT (A1201T), EGFR MUT (A147T), EGFR MUT (A216G), EGFR MUT (A216T), EGFR MUT (A289N), EGFR MUT (A289D), EGFR MUT (A289I), EGFR MUT (A289T), EGFR MUT (A289V), EGFR MUT (A583V), EGFR MUT (A613T), EGFR MUT (A647T), EGFR MUT (A702V), EGFR MUT (A743T), EGFR MUT (A750G…	only alteration type	YES	Osimertinib (EGFR inhibitor 3rd gen)	EGFR (C797S)	Resistant	770			C	cgi	PMID:25939061	*
*		Lung	L	EGFR MUT (A1013T), EGFR MUT (A118G), EGFR MUT (A118S), EGFR MUT (A1192G), EGFR MUT (A1192T), EGFR MUT (A1192V), EGFR MUT (A1201E), EGFR MUT (A1201T), EGFR MUT (A147T), EGFR MUT (A216G), EGFR MUT (A216T), EGFR MUT (A289N), EGFR MUT (A289D), EGFR MUT (A289I), EGFR MUT (A289T), EGFR MUT (A289V), EGFR MUT (A583V), EGFR MUT (A613T), EGFR MUT (A647T), EGFR MUT (A702V), EGFR MUT (A743T), EGFR MUT (A750G…	only alteration type	YES	Osimertinib (EGFR inhibitor 3rd gen)	EGFR (L718)	Resistant	771			C	cgi	ASCO 2017 (abstr 2572)	*
*		Lung	L	EGFR MUT (A1013T), EGFR MUT (A118G), EGFR MUT (A118S), EGFR MUT (A1192G), EGFR MUT (A1192T), EGFR MUT (A1192V), EGFR MUT (A1201E), EGFR MUT (A1201T), EGFR MUT (A147T), EGFR MUT (A216G), EGFR MUT (A216T), EGFR MUT (A289N), EGFR MUT (A289D), EGFR MUT (A289I), EGFR MUT (A289T), EGFR MUT (A289V), EGFR MUT (A583V), EGFR MUT (A613T), EGFR MUT (A647T), EGFR MUT (A702V), EGFR MUT (A743T), EGFR MUT (A750G…	only alteration type	YES	Osimertinib (EGFR inhibitor 3rd gen)	EGFR (L792)	Resistant	776			C	cgi	ASCO 2017 (abstr 2572)	*
*		Colorectal adenocarcinoma	COREAD	EGFR MUT (A1013T), EGFR MUT (A118G), EGFR MUT (A118S), EGFR MUT (A1192G), EGFR MUT (A1192T), EGFR MUT (A1192V), EGFR MUT (A1201E), EGFR MUT (A1201T), EGFR MUT (A147T), EGFR MUT (A216G), EGFR MUT (A216T), EGFR MUT (A289N), EGFR MUT (A289D), EGFR MUT (A289I), EGFR MUT (A289T), EGFR MUT (A289V), EGFR MUT (A583V), EGFR MUT (A613T), EGFR MUT (A647T), EGFR MUT (A702V), EGFR MUT (A743T), EGFR MUT (A750G…	only alteration type	YES	Panitumumab (EGFR mAb inhibitor)	EGFR (G465R)	Resistant	803			CASE REPORT	cgi	PMID:26059438	*
*		Lung	L	EGFR MUT (T790M)	complete	YES	Afatinib (ERBB2 inhibitor&EGFR inhibitor 2nd gen)	EGFR (T790M)	Resistant	832			A	cgi	NCCN	*
*		Lung	L	EGFR MUT (T790M)	complete	YES	Erlotinib (EGFR inhibitor 1st gen)	EGFR (T790M)	Resistant	881			A	cgi	NCCN	*
*		Lung adenocarcinoma	LUAD	EGFR MUT (A1013T), EGFR MUT (A118G), EGFR MUT (A118S), EGFR MUT (A1192G), EGFR MUT (A1192T), EGFR MUT (A1192V), EGFR MUT (A1201E), EGFR MUT (A1201T), EGFR MUT (A147T), EGFR MUT (A216G), EGFR MUT (A216T), EGFR MUT (A289N), EGFR MUT (A289D), EGFR MUT (A289I), EGFR MUT (A289T), EGFR MUT (A289V), EGFR MUT (A583V), EGFR MUT (A613T), EGFR MUT (A647T), EGFR MUT (A702V), EGFR MUT (A743T), EGFR MUT (A750G…	only alteration type	YES	Rociletinib (EGFR inhibitor)	EGFR (L798I)	Resistant	886			CASE REPORT	cgi	PMID:27283993	*
*		Non-small cell lung	NSCLC	EGFR MUT (T790M)	complete	YES	Afatinib + Erlotinib + Gefitinib	EGFR (T790M)	Resistant	9			A	oncokb	oncokb: oncokb=https://www.oncokb.org/gene/EGFR	*
*		Non-small cell lung	NSCLC	EGFR MUT (D761Y), EGFR MUT (T790M)	complete	YES	Gefitinib	EGFR (T790M,D761Y)	Resistant	10			B	CIVIC,oncokb	CIVIC,oncokb: CIVIC=https://civicdb.org/events/genes/19/summary|oncokb=https://www.oncokb.org/gene/EGFR	*
*		Glioma	G	EGFR MUT (A289V), EGFR MUT (R108K), EGFR MUT (T263P)	complete	YES	Lapatinib	EGFR (R108K,T263P,A289V)	Responsive	31	849	Resistant	D	oncokb	oncokb: oncokb=https://www.oncokb.org/gene/EGFR	*
*		Non-small cell lung	NSCLC	EGFR MUT (A1013T), EGFR MUT (A118G), EGFR MUT (A118S), EGFR MUT (A1192G), EGFR MUT (A1192T), EGFR MUT (A1192V), EGFR MUT (A1201E), EGFR MUT (A1201T), EGFR MUT (A147T), EGFR MUT (A216G), EGFR MUT (A216T), EGFR MUT (A289N), EGFR MUT (A289D), EGFR MUT (A289I), EGFR MUT (A289T), EGFR MUT (A289V), EGFR MUT (A583V), EGFR MUT (A613T), EGFR MUT (A647T), EGFR MUT (A702V), EGFR MUT (A743T), EGFR MUT (A750G…	only alteration type	YES	Osimertinib	EGFR (C797G,C797S)	Resistant	32			B	CIVIC,oncokb	CIVIC,oncokb: CIVIC=https://civicdb.org/events/genes/19/summary|oncokb=https://www.oncokb.org/gene/EGFR	*
*		Non-small cell lung	NSCLC	EGFR MUT (D761Y), EGFR MUT (T790M)	complete	YES	Osimertinib	EGFR (T790M,D761Y)	Responsive	117			A	CIVIC,oncokb	CIVIC,oncokb: CIVIC=https://civicdb.org/events/genes/19/summary|oncokb=https://www.oncokb.org/gene/EGFR	*
*		Glioma	G	EGFR MUT (A1013T), EGFR MUT (A118G), EGFR MUT (A118S), EGFR MUT (A1192G), EGFR MUT (A1192T), EGFR MUT (A1192V), EGFR MUT (A1201E), EGFR MUT (A1201T), EGFR MUT (A147T), EGFR MUT (A216G), EGFR MUT (A216T), EGFR MUT (A289N), EGFR MUT (A289D), EGFR MUT (A289I), EGFR MUT (A289T), EGFR MUT (A289V), EGFR MUT (A583V), EGFR MUT (A613T), EGFR MUT (A647T), EGFR MUT (A702V), EGFR MUT (A743T), EGFR MUT (A750G…	only gene	YES	Lapatinib	EGFR amplification	Responsive	143	849	Resistant	D	oncokb	oncokb: oncokb=https://www.oncokb.org/gene/EGFR	*
*		Non-small cell lung	NSCLC	EGFR MUT (A1013T), EGFR MUT (A118G), EGFR MUT (A118S), EGFR MUT (A1192G), EGFR MUT (A1192T), EGFR MUT (A1192V), EGFR MUT (A1201E), EGFR MUT (A1201T), EGFR MUT (A147T), EGFR MUT (A216G), EGFR MUT (A216T), EGFR MUT (A289N), EGFR MUT (A289D), EGFR MUT (A289I), EGFR MUT (A289T), EGFR MUT (A289V), EGFR MUT (A583V), EGFR MUT (A613T), EGFR MUT (A647T), EGFR MUT (A702V), EGFR MUT (A743T), EGFR MUT (A750G…	complete	YES	Gefitinib	EGFR (S768I,L838P,T847I,V742A,V774A,V834I,.,L861R,G719S,K806E,R831H,L861Q,L858R,N842S,G719A)	Responsive	234	10	Resistant	B	CIVIC	CIVIC: CIVIC=https://civicdb.org/events/genes/19/summary	*
*		Mesothelioma	MESO	EGFR MUT (R831H), EGFR MUT (W731L), EGFR MUT (Y801H)	complete	YES	Erlotinib	EGFR (T785A,W731L,C797Y,E734Q,R831H,Y801H,E868G)	Responsive	235	240	Resistant	D	CIVIC	CIVIC: CIVIC=https://civicdb.org/events/genes/19/summary	*
*		Colorectal adenocarcinoma	COREAD	EGFR MUT (A1013T), EGFR MUT (A118G), EGFR MUT (A118S), EGFR MUT (A1192G), EGFR MUT (A1192T), EGFR MUT (A1192V), EGFR MUT (A1201E), EGFR MUT (A1201T), EGFR MUT (A147T), EGFR MUT (A216G), EGFR MUT (A216T), EGFR MUT (A289N), EGFR MUT (A289D), EGFR MUT (A289I), EGFR MUT (A289T), EGFR MUT (A289V), EGFR MUT (A583V), EGFR MUT (A613T), EGFR MUT (A647T), EGFR MUT (A702V), EGFR MUT (A743T), EGFR MUT (A750G…	complete	YES	Futuximab	EGFR (.,G465R)	Responsive	236			C	CIVIC	CIVIC: CIVIC=https://civicdb.org/events/genes/19/summary	*
*		Lung adenocarcinoma	LUAD	EGFR MUT (G719A), EGFR MUT (G719R), EGFR MUT (G719D), EGFR MUT (G719C), EGFR MUT (G719S), EGFR MUT (L858R), EGFR MUT (K757R), EGFR MUT (S768I)	complete	YES	Erlotinib	EGFR (S768I,E746G,K757R,G719S,G719.,L858R,G719A)	Responsive	237	240	Resistant	B	CIVIC	CIVIC: CIVIC=https://civicdb.org/events/genes/19/summary	*
*		Non-small cell lung	NSCLC	EGFR MUT (A864T), EGFR MUT (R776C), EGFR MUT (G719A), EGFR MUT (G719S), EGFR MUT (L747P), EGFR MUT (L858R), EGFR MUT (L861Q), EGFR MUT (S768I), EGFR MUT (V742A), EGFR MUT (V774M)	complete	YES	Erlotinib	EGFR (S768I,N826Y,V851I,A864T,V742A,V774M,G719S,R776C,L861Q,L858R,L747P,G719A)	Responsive	238	240	Resistant	A	CIVIC	CIVIC: CIVIC=https://civicdb.org/events/genes/19/summary	*
*		Non-small cell lung	NSCLC	EGFR MUT (T790M)	complete	YES	Erlotinib + Pemetrexed	EGFR (T790M)	Responsive	239			C	CIVIC	CIVIC: CIVIC=https://civicdb.org/events/genes/19/summary	*
*		Non-small cell lung	NSCLC	EGFR MUT (L838V), EGFR MUT (T790M)	complete	YES	Erlotinib	EGFR (L838V,T790M,N826S)	Resistant	240			A	CIVIC	CIVIC: CIVIC=https://civicdb.org/events/genes/19/summary	*
*		Non-small cell lung	NSCLC	EGFR MUT (T790M)	complete	YES	Osimertinib + Rociletinib	EGFR (T790M)	Responsive	241			D	CIVIC	CIVIC: CIVIC=https://civicdb.org/events/genes/19/summary	*
*		Non-small cell lung	NSCLC	EGFR MUT (L858R), EGFR MUT (T790M)	complete	YES	Neratinib	EGFR (T790M,L858R)	Responsive	242			D	CIVIC	CIVIC: CIVIC=https://civicdb.org/events/genes/19/summary	*
*		Non-small cell lung	NSCLC	EGFR MUT (T790M)	complete	YES	Brigatinib + Panitumumab + Cetuximab	EGFR (T790M,C797S)	Responsive	243			D	CIVIC	CIVIC: CIVIC=https://civicdb.org/events/genes/19/summary	*
*		Non-small cell lung	NSCLC	EGFR MUT (D761Y)	complete	YES	Erlotinib + Gefitinib	EGFR (D761Y)	Resistant	244			C	CIVIC	CIVIC: CIVIC=https://civicdb.org/events/genes/19/summary	*
*		Non-small cell lung	NSCLC	EGFR MUT (A1013T), EGFR MUT (A118G), EGFR MUT (A118S), EGFR MUT (A1192G), EGFR MUT (A1192T), EGFR MUT (A1192V), EGFR MUT (A1201E), EGFR MUT (A1201T), EGFR MUT (A147T), EGFR MUT (A216G), EGFR MUT (A216T), EGFR MUT (A289N), EGFR MUT (A289D), EGFR MUT (A289I), EGFR MUT (A289T), EGFR MUT (A289V), EGFR MUT (A583V), EGFR MUT (A613T), EGFR MUT (A647T), EGFR MUT (A702V), EGFR MUT (A743T), EGFR MUT (A750G…	only gene	YES	Egfr	EGFR overexpression	Responsive	245			B	CIVIC	CIVIC: CIVIC=https://civicdb.org/events/genes/19/summary	*
*		Solid tumors	SOLID	EGFR MUT (A1013T), EGFR MUT (A118G), EGFR MUT (A118S), EGFR MUT (A1192G), EGFR MUT (A1192T), EGFR MUT (A1192V), EGFR MUT (A1201E), EGFR MUT (A1201T), EGFR MUT (A147T), EGFR MUT (A216G), EGFR MUT (A216T), EGFR MUT (A289N), EGFR MUT (A289D), EGFR MUT (A289I), EGFR MUT (A289T), EGFR MUT (A289V), EGFR MUT (A583V), EGFR MUT (A613T), EGFR MUT (A647T), EGFR MUT (A702V), EGFR MUT (A743T), EGFR MUT (A750G…	only gene	YES	Lapatinib	EGFR expression	Responsive	246	849	Resistant	B	CIVIC	CIVIC: CIVIC=https://civicdb.org/events/genes/19/summary	*
*		Colorectal adenocarcinoma	COREAD	EGFR MUT (A1013T), EGFR MUT (A118G), EGFR MUT (A118S), EGFR MUT (A1192G), EGFR MUT (A1192T), EGFR MUT (A1192V), EGFR MUT (A1201E), EGFR MUT (A1201T), EGFR MUT (A147T), EGFR MUT (A216G), EGFR MUT (A216T), EGFR MUT (A289N), EGFR MUT (A289D), EGFR MUT (A289I), EGFR MUT (A289T), EGFR MUT (A289V), EGFR MUT (A583V), EGFR MUT (A613T), EGFR MUT (A647T), EGFR MUT (A702V), EGFR MUT (A743T), EGFR MUT (A750G…	only gene	YES	Cetuximab	EGFR expression	Responsive	247			B	CIVIC	CIVIC: CIVIC=https://civicdb.org/events/genes/19/summary	*
*		Colorectal adenocarcinoma	COREAD	EGFR MUT (A1013T), EGFR MUT (A118G), EGFR MUT (A118S), EGFR MUT (A1192G), EGFR MUT (A1192T), EGFR MUT (A1192V), EGFR MUT (A1201E), EGFR MUT (A1201T), EGFR MUT (A147T), EGFR MUT (A216G), EGFR MUT (A216T), EGFR MUT (A289N), EGFR MUT (A289D), EGFR MUT (A289I), EGFR MUT (A289T), EGFR MUT (A289V), EGFR MUT (A583V), EGFR MUT (A613T), EGFR MUT (A647T), EGFR MUT (A702V), EGFR MUT (A743T), EGFR MUT (A750G…	only gene	YES	Panitumumab	EGFR expression	Responsive	248			B	CIVIC	CIVIC: CIVIC=https://civicdb.org/events/genes/19/summary	*
*		Lung adenocarcinoma	LUAD	EGFR MUT (L858R)	complete	YES	Afatinib	EGFR (L858R)	Responsive	249	947	Resistant	B	CIVIC	CIVIC: CIVIC=https://civicdb.org/events/genes/19/summary	*
*		Colorectal adenocarcinoma	COREAD	EGFR MUT (A1013T), EGFR MUT (A118G), EGFR MUT (A118S), EGFR MUT (A1192G), EGFR MUT (A1192T), EGFR MUT (A1192V), EGFR MUT (A1201E), EGFR MUT (A1201T), EGFR MUT (A147T), EGFR MUT (A216G), EGFR MUT (A216T), EGFR MUT (A289N), EGFR MUT (A289D), EGFR MUT (A289I), EGFR MUT (A289T), EGFR MUT (A289V), EGFR MUT (A583V), EGFR MUT (A613T), EGFR MUT (A647T), EGFR MUT (A702V), EGFR MUT (A743T), EGFR MUT (A750G…	only alteration type	YES	Cetuximab	EGFR (K467T,S492R)	Resistant	481			C	CIVIC	CIVIC: CIVIC=https://civicdb.org/events/genes/19/summary	*
*		Non-small cell lung	NSCLC	EGFR MUT (A1013T), EGFR MUT (A118G), EGFR MUT (A118S), EGFR MUT (A1192G), EGFR MUT (A1192T), EGFR MUT (A1192V), EGFR MUT (A1201E), EGFR MUT (A1201T), EGFR MUT (A147T), EGFR MUT (A216G), EGFR MUT (A216T), EGFR MUT (A289N), EGFR MUT (A289D), EGFR MUT (A289I), EGFR MUT (A289T), EGFR MUT (A289V), EGFR MUT (A583V), EGFR MUT (A613T), EGFR MUT (A647T), EGFR MUT (A702V), EGFR MUT (A743T), EGFR MUT (A750G…	complete	YES	Afatinib	EGFR (T790M,L858R,.)	Responsive	482	947	Resistant	A	CIVIC	CIVIC: CIVIC=https://civicdb.org/events/genes/19/summary	*
*		Non-small cell lung	NSCLC	EGFR MUT (T790M)	complete	YES	Staurosporine	EGFR (T790M)	Responsive	483			D	CIVIC	CIVIC: CIVIC=https://civicdb.org/events/genes/19/summary	*
*		Glioma	G	EGFR MUT (A289V), EGFR MUT (R108K), EGFR MUT (L858R), EGFR MUT (L861Q), EGFR MUT (T263P)	complete	YES	Erlotinib	EGFR (A289V,T263P,R108K,L861Q,L858R)	Responsive	484	240	Resistant	D	CIVIC	CIVIC: CIVIC=https://civicdb.org/events/genes/19/summary	*
*		Non-small cell lung	NSCLC	EGFR MUT (A1013T), EGFR MUT (A118G), EGFR MUT (A118S), EGFR MUT (A1192G), EGFR MUT (A1192T), EGFR MUT (A1192V), EGFR MUT (A1201E), EGFR MUT (A1201T), EGFR MUT (A147T), EGFR MUT (A216G), EGFR MUT (A216T), EGFR MUT (A289N), EGFR MUT (A289D), EGFR MUT (A289I), EGFR MUT (A289T), EGFR MUT (A289V), EGFR MUT (A583V), EGFR MUT (A613T), EGFR MUT (A647T), EGFR MUT (A702V), EGFR MUT (A743T), EGFR MUT (A750G…	only gene	YES	Rociletinib + Osimertinib	EGFR amplification	Resistant	485			D	CIVIC	CIVIC: CIVIC=https://civicdb.org/events/genes/19/summary	*
*		Non-small cell lung	NSCLC	EGFR MUT (A1013T), EGFR MUT (A118G), EGFR MUT (A118S), EGFR MUT (A1192G), EGFR MUT (A1192T), EGFR MUT (A1192V), EGFR MUT (A1201E), EGFR MUT (A1201T), EGFR MUT (A147T), EGFR MUT (A216G), EGFR MUT (A216T), EGFR MUT (A289N), EGFR MUT (A289D), EGFR MUT (A289I), EGFR MUT (A289T), EGFR MUT (A289V), EGFR MUT (A583V), EGFR MUT (A613T), EGFR MUT (A647T), EGFR MUT (A702V), EGFR MUT (A743T), EGFR MUT (A750G…	only gene	YES	Egfr	EGFR amplification	Responsive	486			B	CIVIC	CIVIC: CIVIC=https://civicdb.org/events/genes/19/summary	*
*		Non-small cell lung	NSCLC	EGFR MUT (G719A), EGFR MUT (G719R), EGFR MUT (G719D), EGFR MUT (G719C), EGFR MUT (G719S), EGFR MUT (L858R), EGFR MUT (L861R), EGFR MUT (L861Q), EGFR MUT (L861P)	complete	YES	Gefitinib + Erlotinib	EGFR (R705K,G719D,L861.,G719.,L858R)	Responsive	487	598	Resistant	B	CIVIC	CIVIC: CIVIC=https://civicdb.org/events/genes/19/summary	*
*		Non-small cell lung	NSCLC	EGFR MUT (A1013T), EGFR MUT (A118G), EGFR MUT (A118S), EGFR MUT (A1192G), EGFR MUT (A1192T), EGFR MUT (A1192V), EGFR MUT (A1201E), EGFR MUT (A1201T), EGFR MUT (A147T), EGFR MUT (A216G), EGFR MUT (A216T), EGFR MUT (A289N), EGFR MUT (A289D), EGFR MUT (A289I), EGFR MUT (A289T), EGFR MUT (A289V), EGFR MUT (A583V), EGFR MUT (A613T), EGFR MUT (A647T), EGFR MUT (A702V), EGFR MUT (A743T), EGFR MUT (A750G…	only gene	YES	Gefitinib	EGFR overexpression	Responsive	488	10	Resistant	B	CIVIC	CIVIC: CIVIC=https://civicdb.org/events/genes/19/summary	*
*		Non-small cell lung	NSCLC	EGFR MUT (L858R)	complete	YES	Lapatinib	EGFR (L858R)	Responsive	489	849	Resistant	D	CIVIC	CIVIC: CIVIC=https://civicdb.org/events/genes/19/summary	*
*		Non-small cell lung	NSCLC	EGFR MUT (L858R)	complete	YES	Dacomitinib	EGFR (T790M,L858R)	Responsive	490	597	Resistant	D	CIVIC	CIVIC: CIVIC=https://civicdb.org/events/genes/19/summary	*
*		Colorectal adenocarcinoma	COREAD	EGFR MUT (A1013T), EGFR MUT (A118G), EGFR MUT (A118S), EGFR MUT (A1192G), EGFR MUT (A1192T), EGFR MUT (A1192V), EGFR MUT (A1201E), EGFR MUT (A1201T), EGFR MUT (A147T), EGFR MUT (A216G), EGFR MUT (A216T), EGFR MUT (A289N), EGFR MUT (A289D), EGFR MUT (A289I), EGFR MUT (A289T), EGFR MUT (A289V), EGFR MUT (A583V), EGFR MUT (A613T), EGFR MUT (A647T), EGFR MUT (A702V), EGFR MUT (A743T), EGFR MUT (A750G…	only alteration type	YES	Futuximab + Panitumumab	EGFR (K467T)	Responsive	594			D	CIVIC	CIVIC: CIVIC=https://civicdb.org/events/genes/19/summary	*
*		Lung	L	EGFR MUT (A1013T), EGFR MUT (A118G), EGFR MUT (A118S), EGFR MUT (A1192G), EGFR MUT (A1192T), EGFR MUT (A1192V), EGFR MUT (A1201E), EGFR MUT (A1201T), EGFR MUT (A147T), EGFR MUT (A216G), EGFR MUT (A216T), EGFR MUT (A289N), EGFR MUT (A289D), EGFR MUT (A289I), EGFR MUT (A289T), EGFR MUT (A289V), EGFR MUT (A583V), EGFR MUT (A613T), EGFR MUT (A647T), EGFR MUT (A702V), EGFR MUT (A743T), EGFR MUT (A750G…	complete	YES	Gefitinib	EGFR oncogenic mutation	Responsive	595	10	Resistant	B	CIVIC	CIVIC: CIVIC=https://civicdb.org/events/genes/19/summary	*
*		Non-small cell lung	NSCLC	EGFR MUT (T790M)	complete	YES	Rociletinib	EGFR (T790M)	Responsive	596			B	CIVIC	CIVIC: CIVIC=https://civicdb.org/events/genes/19/summary	*
*		Non-small cell lung	NSCLC	EGFR MUT (T790M)	complete	YES	Dacomitinib	EGFR (T790M)	Resistant	597			B	CIVIC	CIVIC: CIVIC=https://civicdb.org/events/genes/19/summary	*
*		Lung adenocarcinoma	LUAD	EGFR MUT (T790M)	complete	YES	Gefitinib + Erlotinib	EGFR (T790M)	Resistant	598			B	CIVIC	CIVIC: CIVIC=https://civicdb.org/events/genes/19/summary	*
*		Lung adenocarcinoma	LUAD	EGFR MUT (T790M)	complete	YES	Osimertinib	EGFR (T790M)	Responsive	599			C	CIVIC	CIVIC: CIVIC=https://civicdb.org/events/genes/19/summary	*
*		Non-small cell lung	NSCLC	EGFR MUT (L858R), EGFR MUT (T790M)	complete	YES	Canertinib	EGFR (T790M,L858R)	Responsive	600			D	CIVIC	CIVIC: CIVIC=https://civicdb.org/events/genes/19/summary	*
*		Non-small cell lung	NSCLC	EGFR MUT (T790M)	complete	YES	Azd-9291	EGFR (T790M)	Responsive	601			B	CIVIC	CIVIC: CIVIC=https://civicdb.org/events/genes/19/summary	*
*		Colorectal adenocarcinoma	COREAD	EGFR MUT (A1013T), EGFR MUT (A118G), EGFR MUT (A118S), EGFR MUT (A1192G), EGFR MUT (A1192T), EGFR MUT (A1192V), EGFR MUT (A1201E), EGFR MUT (A1201T), EGFR MUT (A147T), EGFR MUT (A216G), EGFR MUT (A216T), EGFR MUT (A289N), EGFR MUT (A289D), EGFR MUT (A289I), EGFR MUT (A289T), EGFR MUT (A289V), EGFR MUT (A583V), EGFR MUT (A613T), EGFR MUT (A647T), EGFR MUT (A702V), EGFR MUT (A743T), EGFR MUT (A750G…	only gene	YES	Panitumumab + Cetuximab	EGFR amplification	Responsive	602			B	CIVIC	CIVIC: CIVIC=https://civicdb.org/events/genes/19/summary	*
*		Non-small cell lung	NSCLC	EGFR MUT (A1013T), EGFR MUT (A118G), EGFR MUT (A118S), EGFR MUT (A1192G), EGFR MUT (A1192T), EGFR MUT (A1192V), EGFR MUT (A1201E), EGFR MUT (A1201T), EGFR MUT (A147T), EGFR MUT (A216G), EGFR MUT (A216T), EGFR MUT (A289N), EGFR MUT (A289D), EGFR MUT (A289I), EGFR MUT (A289T), EGFR MUT (A289V), EGFR MUT (A583V), EGFR MUT (A613T), EGFR MUT (A647T), EGFR MUT (A702V), EGFR MUT (A743T), EGFR MUT (A750G…	only gene	YES	Erlotinib + Gefitinib	EGFR amplification	Responsive	603	244	Resistant	B	CIVIC	CIVIC: CIVIC=https://civicdb.org/events/genes/19/summary	*
*		Colorectal adenocarcinoma	COREAD	EGFR MUT (A1013T), EGFR MUT (A118G), EGFR MUT (A118S), EGFR MUT (A1192G), EGFR MUT (A1192T), EGFR MUT (A1192V), EGFR MUT (A1201E), EGFR MUT (A1201T), EGFR MUT (A147T), EGFR MUT (A216G), EGFR MUT (A216T), EGFR MUT (A289N), EGFR MUT (A289D), EGFR MUT (A289I), EGFR MUT (A289T), EGFR MUT (A289V), EGFR MUT (A583V), EGFR MUT (A613T), EGFR MUT (A647T), EGFR MUT (A702V), EGFR MUT (A743T), EGFR MUT (A750G…	only gene	YES	Cetuximab	EGFR amplification	Responsive	604			B	CIVIC	CIVIC: CIVIC=https://civicdb.org/events/genes/19/summary	*
*		Colorectal adenocarcinoma	COREAD	EGFR MUT (G719S), EGFR MUT (G724S)	complete	YES	Cetuximab	EGFR (G724S,G719S)	Responsive	605			D	CIVIC	CIVIC: CIVIC=https://civicdb.org/events/genes/19/summary	*
*		Any cancer type	CANCER	EGFR MUT (L861Q)	complete	YES	497839-62-0 + Erlotinib + Gefitinib	EGFR (L861Q)	Responsive	606			D	CIVIC	CIVIC: CIVIC=https://civicdb.org/events/genes/19/summary	*
*		Lung adenocarcinoma	LUAD	EGFR MUT (S720C), EGFR MUT (S768I), EGFR MUT (T790M)	complete	YES	Erlotinib	EGFR (T790M,S768I,S720.)	Resistant	607			C	CIVIC	CIVIC: CIVIC=https://civicdb.org/events/genes/19/summary	*
*		Esophagous squamous cell	ESSC	EGFR MUT (A1013T), EGFR MUT (A118G), EGFR MUT (A118S), EGFR MUT (A1192G), EGFR MUT (A1192T), EGFR MUT (A1192V), EGFR MUT (A1201E), EGFR MUT (A1201T), EGFR MUT (A147T), EGFR MUT (A216G), EGFR MUT (A216T), EGFR MUT (A289N), EGFR MUT (A289D), EGFR MUT (A289I), EGFR MUT (A289T), EGFR MUT (A289V), EGFR MUT (A583V), EGFR MUT (A613T), EGFR MUT (A647T), EGFR MUT (A702V), EGFR MUT (A743T), EGFR MUT (A750G…	only gene	YES	Nimotuzumab	EGFR overexpression	Responsive	608			B	CIVIC	CIVIC: CIVIC=https://civicdb.org/events/genes/19/summary	*
*		Head an neck squamous	HNSC	EGFR MUT (A1013T), EGFR MUT (A118G), EGFR MUT (A118S), EGFR MUT (A1192G), EGFR MUT (A1192T), EGFR MUT (A1192V), EGFR MUT (A1201E), EGFR MUT (A1201T), EGFR MUT (A147T), EGFR MUT (A216G), EGFR MUT (A216T), EGFR MUT (A289N), EGFR MUT (A289D), EGFR MUT (A289I), EGFR MUT (A289T), EGFR MUT (A289V), EGFR MUT (A583V), EGFR MUT (A613T), EGFR MUT (A647T), EGFR MUT (A702V), EGFR MUT (A743T), EGFR MUT (A750G…	only gene	YES	Docetaxel + Cetuximab	EGFR expression	Responsive	609			B	CIVIC	CIVIC: CIVIC=https://civicdb.org/events/genes/19/summary	*
*		Lung adenocarcinoma	LUAD	EGFR MUT (L858R), EGFR MUT (S768I)	complete	YES	Gefitinib	EGFR (L858R,S768I)	Responsive	610	10	Resistant	C	CIVIC	CIVIC: CIVIC=https://civicdb.org/events/genes/19/summary	*
*		Any cancer type	CANCER	EGFR MUT (R776C), EGFR MUT (V742A)	complete	YES	Gefitinib	EGFR (R776C,V742A)	Responsive	847	10	Resistant	D	CIVIC	CIVIC: CIVIC=https://civicdb.org/events/genes/19/summary	*
*		Chronic myeloid leukemia	CML	EGFR MUT (T790M)	complete	YES	Bosutinib Monohydrate	EGFR (T790M)	Resistant	848			D	CIVIC	CIVIC: CIVIC=https://civicdb.org/events/genes/19/summary	*
*		Non-small cell lung	NSCLC	EGFR MUT (T790M)	complete	YES	Lapatinib	EGFR (T790M)	Resistant	849			D	CIVIC	CIVIC: CIVIC=https://civicdb.org/events/genes/19/summary	*
*		Colorectal adenocarcinoma	COREAD	EGFR MUT (A1013T), EGFR MUT (A118G), EGFR MUT (A118S), EGFR MUT (A1192G), EGFR MUT (A1192T), EGFR MUT (A1192V), EGFR MUT (A1201E), EGFR MUT (A1201T), EGFR MUT (A147T), EGFR MUT (A216G), EGFR MUT (A216T), EGFR MUT (A289N), EGFR MUT (A289D), EGFR MUT (A289I), EGFR MUT (A289T), EGFR MUT (A289V), EGFR MUT (A583V), EGFR MUT (A613T), EGFR MUT (A647T), EGFR MUT (A702V), EGFR MUT (A743T), EGFR MUT (A750G…	only alteration type	YES	Panitumumab + Futuximab	EGFR (S492R)	Responsive	850			D	CIVIC	CIVIC: CIVIC=https://civicdb.org/events/genes/19/summary	*
*		Head an neck squamous	HNSC	EGFR MUT (A1013T), EGFR MUT (A118G), EGFR MUT (A118S), EGFR MUT (A1192G), EGFR MUT (A1192T), EGFR MUT (A1192V), EGFR MUT (A1201E), EGFR MUT (A1201T), EGFR MUT (A147T), EGFR MUT (A216G), EGFR MUT (A216T), EGFR MUT (A289N), EGFR MUT (A289D), EGFR MUT (A289I), EGFR MUT (A289T), EGFR MUT (A289V), EGFR MUT (A583V), EGFR MUT (A613T), EGFR MUT (A647T), EGFR MUT (A702V), EGFR MUT (A743T), EGFR MUT (A750G…	only gene	YES	Fluorouracil + Cetuximab + Platinum	EGFR amplification	Responsive	851			B	CIVIC	CIVIC: CIVIC=https://civicdb.org/events/genes/19/summary	*
*		Lung adenocarcinoma	LUAD	EGFR MUT (L861R)	complete	YES	Crizotinib	EGFR (L861R)	Resistant	852			C	CIVIC	CIVIC: CIVIC=https://civicdb.org/events/genes/19/summary	*
*		Colorectal adenocarcinoma	COREAD	EGFR MUT (R451C)	complete	YES	Futuximab + Panitumumab + Cetuximab	EGFR (R451C)	Responsive	853			D	CIVIC	CIVIC: CIVIC=https://civicdb.org/events/genes/19/summary	*
*		Skin	SK	EGFR MUT (P753S)	complete	YES	Rapamycin + Sirolimus + Cetuximab	EGFR (P753S)	Responsive	854			C	CIVIC	CIVIC: CIVIC=https://civicdb.org/events/genes/19/summary	*
*		Lung adenocarcinoma	LUAD	EGFR MUT (A1013T), EGFR MUT (A118G), EGFR MUT (A118S), EGFR MUT (A1192G), EGFR MUT (A1192T), EGFR MUT (A1192V), EGFR MUT (A1201E), EGFR MUT (A1201T), EGFR MUT (A147T), EGFR MUT (A216G), EGFR MUT (A216T), EGFR MUT (A289N), EGFR MUT (A289D), EGFR MUT (A289I), EGFR MUT (A289T), EGFR MUT (A289V), EGFR MUT (A583V), EGFR MUT (A613T), EGFR MUT (A647T), EGFR MUT (A702V), EGFR MUT (A743T), EGFR MUT (A750G…	only alteration type	YES	Osimertinib	EGFR (C797S)	Resistant	855			C	CIVIC	CIVIC: CIVIC=https://civicdb.org/events/genes/19/summary	*
*		Non-small cell lung	NSCLC	EGFR MUT (L858R)	complete	YES	Crizotinib	EGFR (L858R)	Resistant	856			C	CIVIC	CIVIC: CIVIC=https://civicdb.org/events/genes/19/summary	*
*		Colorectal adenocarcinoma	COREAD	EGFR MUT (A1013T), EGFR MUT (A118G), EGFR MUT (A118S), EGFR MUT (A1192G), EGFR MUT (A1192T), EGFR MUT (A1192V), EGFR MUT (A1201E), EGFR MUT (A1201T), EGFR MUT (A147T), EGFR MUT (A216G), EGFR MUT (A216T), EGFR MUT (A289N), EGFR MUT (A289D), EGFR MUT (A289I), EGFR MUT (A289T), EGFR MUT (A289V), EGFR MUT (A583V), EGFR MUT (A613T), EGFR MUT (A647T), EGFR MUT (A702V), EGFR MUT (A743T), EGFR MUT (A750G…	only alteration type	YES	Panitumumab + Cetuximab	EGFR (G465R)	Resistant	944			C	CIVIC	CIVIC: CIVIC=https://civicdb.org/events/genes/19/summary	*
*		Lung	L	EGFR MUT (T790M)	complete	YES	Gefitinib + 497839-62-0	EGFR (T790M)	Resistant	945			D	CIVIC	CIVIC: CIVIC=https://civicdb.org/events/genes/19/summary	*
*		Non-small cell lung	NSCLC	EGFR MUT (T790M)	complete	YES	Gefitinib + Erlotinib + Afatinib	EGFR (T790M)	Resistant	946			B	CIVIC	CIVIC: CIVIC=https://civicdb.org/events/genes/19/summary	*
*		Non-small cell lung	NSCLC	EGFR MUT (T790M)	complete	YES	Afatinib	EGFR (T790M)	Resistant	947			B	CIVIC	CIVIC: CIVIC=https://civicdb.org/events/genes/19/summary	*
*		Colorectal adenocarcinoma	COREAD	EGFR MUT (A1013T), EGFR MUT (A118G), EGFR MUT (A118S), EGFR MUT (A1192G), EGFR MUT (A1192T), EGFR MUT (A1192V), EGFR MUT (A1201E), EGFR MUT (A1201T), EGFR MUT (A147T), EGFR MUT (A216G), EGFR MUT (A216T), EGFR MUT (A289N), EGFR MUT (A289D), EGFR MUT (A289I), EGFR MUT (A289T), EGFR MUT (A289V), EGFR MUT (A583V), EGFR MUT (A613T), EGFR MUT (A647T), EGFR MUT (A702V), EGFR MUT (A743T), EGFR MUT (A750G…	only alteration type	YES	Panitumumab	EGFR (S492R)	Responsive	948			C	CIVIC	CIVIC: CIVIC=https://civicdb.org/events/genes/19/summary	*
*		Non-small cell lung	NSCLC	EGFR MUT (G719S)	complete	YES	Erlotinib + Gefitinib	EGFR (G719S)	Responsive	949	244	Resistant	B	CIVIC	CIVIC: CIVIC=https://civicdb.org/events/genes/19/summary	*
*		Head an neck squamous	HNSC	EGFR MUT (A1013T), EGFR MUT (A118G), EGFR MUT (A118S), EGFR MUT (A1192G), EGFR MUT (A1192T), EGFR MUT (A1192V), EGFR MUT (A1201E), EGFR MUT (A1201T), EGFR MUT (A147T), EGFR MUT (A216G), EGFR MUT (A216T), EGFR MUT (A289N), EGFR MUT (A289D), EGFR MUT (A289I), EGFR MUT (A289T), EGFR MUT (A289V), EGFR MUT (A583V), EGFR MUT (A613T), EGFR MUT (A647T), EGFR MUT (A702V), EGFR MUT (A743T), EGFR MUT (A750G…	only gene	YES	Cetuximab	EGFR overexpression	Responsive	950			B	CIVIC	CIVIC: CIVIC=https://civicdb.org/events/genes/19/summary	*
*		Lung adenocarcinoma	LUAD	EGFR MUT (L858R)	complete	YES	Cetuximab	EGFR (L858R)	Responsive	951			D	CIVIC	CIVIC: CIVIC=https://civicdb.org/events/genes/19/summary	*
*																*
*	PIK3CA															*
*																*
*		DISEASES	CTYPE	SAMPLE_ALTERATION	ALTERATION_MATCH	CTYPE_MATCH	DRUGS	BIOMARKER	RESPONSE	BIOMARKER_IDX	RESISTANCE_LIST	RESISTANCE_TYPE	EVIDENCE_LABEL	SOURCE	SOURCE_DETAILS	*
*		Cutaneous melanoma	CM	PIK3CA MUT (A1035V), PIK3CA MUT (A1066V), PIK3CA MUT (A400V), PIK3CA MUT (A442P), PIK3CA MUT (A598T), PIK3CA MUT (A694S), PIK3CA MUT (A694V), PIK3CA MUT (A747T), PIK3CA MUT (A902T), PIK3CA MUT (A987S), PIK3CA MUT (A987V), PIK3CA MUT (R108H), PIK3CA MUT (R115L), PIK3CA MUT (R140Q), PIK3CA MUT (R141K), PIK3CA MUT (R230G), PIK3CA MUT (R274K), PIK3CA MUT (R310C), PIK3CA MUT (R38C), PIK3CA MUT (R38G),…	only alteration type	YES	BRAF inhibitors	PIK3CA (E545*)	Resistant	311			CASE REPORT	cgi	PMC3936420	*
*		Breast adenocarcinoma	BRCA	PIK3CA MUT (A1035V), PIK3CA MUT (A1066V), PIK3CA MUT (A400V), PIK3CA MUT (A442P), PIK3CA MUT (A598T), PIK3CA MUT (A694S), PIK3CA MUT (A694V), PIK3CA MUT (A747T), PIK3CA MUT (A902T), PIK3CA MUT (A987S), PIK3CA MUT (A987V), PIK3CA MUT (R108H), PIK3CA MUT (R115L), PIK3CA MUT (R140Q), PIK3CA MUT (R141K), PIK3CA MUT (R230G), PIK3CA MUT (R274K), PIK3CA MUT (R310C), PIK3CA MUT (R38C), PIK3CA MUT (R38G),…	only gene	YES	PI3K pathway inhibitors	PIK3CA amplification	Resistant	313			D	cgi	PMID:24366379	*
*		Lung	L	PIK3CA MUT (A1035V), PIK3CA MUT (A1066V), PIK3CA MUT (A400V), PIK3CA MUT (A442P), PIK3CA MUT (A598T), PIK3CA MUT (A694S), PIK3CA MUT (A694V), PIK3CA MUT (A747T), PIK3CA MUT (A902T), PIK3CA MUT (A987S), PIK3CA MUT (A987V), PIK3CA MUT (R108H), PIK3CA MUT (R115L), PIK3CA MUT (R140Q), PIK3CA MUT (R141K), PIK3CA MUT (R230G), PIK3CA MUT (R274K), PIK3CA MUT (R310C), PIK3CA MUT (R38C), PIK3CA MUT (R38G),…	complete	YES	PI3K pathway inhibitors	PIK3CA oncogenic mutation	No Responsive	314			C	cgi	ASCO 2017 (abstr 9054)	*
*		Colorectal adenocarcinoma	COREAD	PIK3CA MUT (A1035V), PIK3CA MUT (A1066V), PIK3CA MUT (A400V), PIK3CA MUT (A442P), PIK3CA MUT (A598T), PIK3CA MUT (A694S), PIK3CA MUT (A694V), PIK3CA MUT (A747T), PIK3CA MUT (A902T), PIK3CA MUT (A987S), PIK3CA MUT (A987V), PIK3CA MUT (R108H), PIK3CA MUT (R115L), PIK3CA MUT (R140Q), PIK3CA MUT (R141K), PIK3CA MUT (R230G), PIK3CA MUT (R274K), PIK3CA MUT (R310C), PIK3CA MUT (R38C), PIK3CA MUT (R38G),…	complete	YES	Cetuximab (EGFR mAb inhibitor)	PIK3CA oncogenic mutation	Resistant	553			B	cgi	PMID:19223544;PMID:20619739	*
*		Breast adenocarcinoma	BRCA	PIK3CA MUT (A1035V), PIK3CA MUT (A1066V), PIK3CA MUT (A400V), PIK3CA MUT (A442P), PIK3CA MUT (A598T), PIK3CA MUT (A694S), PIK3CA MUT (A694V), PIK3CA MUT (A747T), PIK3CA MUT (A902T), PIK3CA MUT (A987S), PIK3CA MUT (A987V), PIK3CA MUT (R108H), PIK3CA MUT (R115L), PIK3CA MUT (R140Q), PIK3CA MUT (R141K), PIK3CA MUT (R230G), PIK3CA MUT (R274K), PIK3CA MUT (R310C), PIK3CA MUT (R38C), PIK3CA MUT (R38G),…	complete	YES	AKT inhibitors	PIK3CA oncogenic mutation	Responsive	890			C	cgi	ASCO 2015 (abstr 2500)	*
*		Lung, Colorectal adenocarcinoma	L, COREAD	PIK3CA MUT (A1035V), PIK3CA MUT (A1066V), PIK3CA MUT (A400V), PIK3CA MUT (A442P), PIK3CA MUT (A598T), PIK3CA MUT (A694S), PIK3CA MUT (A694V), PIK3CA MUT (A747T), PIK3CA MUT (A902T), PIK3CA MUT (A987S), PIK3CA MUT (A987V), PIK3CA MUT (R108H), PIK3CA MUT (R115L), PIK3CA MUT (R140Q), PIK3CA MUT (R141K), PIK3CA MUT (R230G), PIK3CA MUT (R274K), PIK3CA MUT (R310C), PIK3CA MUT (R38C), PIK3CA MUT (R38G),…	complete	YES	PI3K pathway inhibitor (alone or in combination)s	PIK3CA oncogenic mutation	Responsive	892			D	cgi	PMID:23136191;PMID:23475782;PMID:22392911	*
*		Bladder, Head an neck, Lung	BLCA, HNC, L	PIK3CA MUT (A1035V), PIK3CA MUT (A1066V), PIK3CA MUT (A400V), PIK3CA MUT (A442P), PIK3CA MUT (A598T), PIK3CA MUT (A694S), PIK3CA MUT (A694V), PIK3CA MUT (A747T), PIK3CA MUT (A902T), PIK3CA MUT (A987S), PIK3CA MUT (A987V), PIK3CA MUT (R108H), PIK3CA MUT (R115L), PIK3CA MUT (R140Q), PIK3CA MUT (R141K), PIK3CA MUT (R230G), PIK3CA MUT (R274K), PIK3CA MUT (R310C), PIK3CA MUT (R38C), PIK3CA MUT (R38G),…	complete	YES	PI3K pathway inhibitors	PIK3CA oncogenic mutation	Responsive	893			CASE REPORT	cgi	ASCO 2015 (abstr 2516);ASCO 2015 (abstr 6049);ESMO 2013 (abstr P017)	*
*		Breast adenocarcinoma, Ovary, Cervix squamous cell, Endometrium	BRCA, OV, CESC, ED	PIK3CA MUT (A1035V), PIK3CA MUT (A1066V), PIK3CA MUT (A400V), PIK3CA MUT (A442P), PIK3CA MUT (A598T), PIK3CA MUT (A694S), PIK3CA MUT (A694V), PIK3CA MUT (A747T), PIK3CA MUT (A902T), PIK3CA MUT (A987S), PIK3CA MUT (A987V), PIK3CA MUT (R108H), PIK3CA MUT (R115L), PIK3CA MUT (R140Q), PIK3CA MUT (R141K), PIK3CA MUT (R230G), PIK3CA MUT (R274K), PIK3CA MUT (R310C), PIK3CA MUT (R38C), PIK3CA MUT (R38G),…	complete	YES	PI3K pathway inhibitors	PIK3CA oncogenic mutation	Responsive	894			C	cgi	PMID:22271473;PMID:27672108;AACR 2013 (abstr LB-66);PMID:25231405;ASCO 2013 (abstr 2531);ASCO 2014 (abstr 5513)	*
*		Head an neck squamous	HNSC	PIK3CA MUT (A1035V), PIK3CA MUT (A1066V), PIK3CA MUT (A400V), PIK3CA MUT (A442P), PIK3CA MUT (A598T), PIK3CA MUT (A694S), PIK3CA MUT (A694V), PIK3CA MUT (A747T), PIK3CA MUT (A902T), PIK3CA MUT (A987S), PIK3CA MUT (A987V), PIK3CA MUT (R108H), PIK3CA MUT (R115L), PIK3CA MUT (R140Q), PIK3CA MUT (R141K), PIK3CA MUT (R230G), PIK3CA MUT (R274K), PIK3CA MUT (R310C), PIK3CA MUT (R38C), PIK3CA MUT (R38G),…	complete	YES	PI3K pathway inhibitors	PIK3CA oncogenic mutation	Responsive	895			CASE REPORT	cgi	PMID:26787751;PMID:26763254	*
*		Glioma, Thyroid carcinoma	G, THCA	PIK3CA MUT (A1035V), PIK3CA MUT (A1066V), PIK3CA MUT (A400V), PIK3CA MUT (A442P), PIK3CA MUT (A598T), PIK3CA MUT (A694S), PIK3CA MUT (A694V), PIK3CA MUT (A747T), PIK3CA MUT (A902T), PIK3CA MUT (A987S), PIK3CA MUT (A987V), PIK3CA MUT (R108H), PIK3CA MUT (R115L), PIK3CA MUT (R140Q), PIK3CA MUT (R141K), PIK3CA MUT (R230G), PIK3CA MUT (R274K), PIK3CA MUT (R310C), PIK3CA MUT (R38C), PIK3CA MUT (R38G),…	complete	YES	PI3K pathway inhibitors	PIK3CA oncogenic mutation	Responsive	896			D	cgi	PMID:19671762;PMID:21289267	*
*		Breast adenocarcinoma	BRCA	PIK3CA MUT (A1035V), PIK3CA MUT (A1066V), PIK3CA MUT (A400V), PIK3CA MUT (A442P), PIK3CA MUT (A598T), PIK3CA MUT (A694S), PIK3CA MUT (A694V), PIK3CA MUT (A747T), PIK3CA MUT (A902T), PIK3CA MUT (A987S), PIK3CA MUT (A987V), PIK3CA MUT (R108H), PIK3CA MUT (R115L), PIK3CA MUT (R140Q), PIK3CA MUT (R141K), PIK3CA MUT (R230G), PIK3CA MUT (R274K), PIK3CA MUT (R310C), PIK3CA MUT (R38C), PIK3CA MUT (R38G),…	complete	YES	PIK3CA inhibitors	PIK3CA oncogenic mutation	Responsive	899			C	cgi	PMID:28331003	*
*		Stomach	ST	PIK3CA MUT (A1035V), PIK3CA MUT (A1066V), PIK3CA MUT (A400V), PIK3CA MUT (A442P), PIK3CA MUT (A598T), PIK3CA MUT (A694S), PIK3CA MUT (A694V), PIK3CA MUT (A747T), PIK3CA MUT (A902T), PIK3CA MUT (A987S), PIK3CA MUT (A987V), PIK3CA MUT (R108H), PIK3CA MUT (R115L), PIK3CA MUT (R140Q), PIK3CA MUT (R141K), PIK3CA MUT (R230G), PIK3CA MUT (R274K), PIK3CA MUT (R310C), PIK3CA MUT (R38C), PIK3CA MUT (R38G),…	complete	YES	PIK3CA inhibitors	PIK3CA oncogenic mutation	Responsive	900			CASE REPORT	cgi	ASCO 2015 (abstr 2501)	*
*		Breast adenocarcinoma	BRCA	PIK3CA MUT (A1035V), PIK3CA MUT (A1066V), PIK3CA MUT (A400V), PIK3CA MUT (A442P), PIK3CA MUT (A598T), PIK3CA MUT (A694S), PIK3CA MUT (A694V), PIK3CA MUT (A747T), PIK3CA MUT (A902T), PIK3CA MUT (A987S), PIK3CA MUT (A987V), PIK3CA MUT (R108H), PIK3CA MUT (R115L), PIK3CA MUT (R140Q), PIK3CA MUT (R141K), PIK3CA MUT (R230G), PIK3CA MUT (R274K), PIK3CA MUT (R310C), PIK3CA MUT (R38C), PIK3CA MUT (R38G),…	complete	YES	Buparlisib + Alpelisib + Fulvestrant + Serabelisib + Copanlisib + Gdc + Taselisib + Fulvestrant + Alpelisib + Buparlisib + Fulvestrant + Taselisib	PIK3CA (P539R,R38H,Q546K,G118D,G106V,Q546E,E579K,N345K,E453K,V344A,E545K,T1025S,E542Q,G1049R,M1043I,E110K,P449T,N1044K,K111E,C378R,H1047R,C420R,E78K,E545A,S629C,D350G,.,G451R,M1043V,E542V,Q546R,E365K,E81K,G106D,R88Q,P366R,R93Q,G914R,H1047Y,K111N,E545Q,E545G,R93W,R108H,G106R,E453Q,E542K,D1029Y,N345I,D549N,A1066V,Q546P,E542G,E453A)	Responsive	112			C	oncokb	oncokb: oncokb=https://www.oncokb.org/gene/PIK3CA	*
*		Breast adenocarcinoma	BRCA	PIK3CA MUT (A1035V), PIK3CA MUT (A1066V), PIK3CA MUT (A400V), PIK3CA MUT (A442P), PIK3CA MUT (A598T), PIK3CA MUT (A694S), PIK3CA MUT (A694V), PIK3CA MUT (A747T), PIK3CA MUT (A902T), PIK3CA MUT (A987S), PIK3CA MUT (A987V), PIK3CA MUT (R108H), PIK3CA MUT (R115L), PIK3CA MUT (R140Q), PIK3CA MUT (R141K), PIK3CA MUT (R230G), PIK3CA MUT (R274K), PIK3CA MUT (R310C), PIK3CA MUT (R38C), PIK3CA MUT (R38G),…	only gene	YES	Buparlisib + Alpelisib + Fulvestrant + Serabelisib + Copanlisib + Gdc + Taselisib + Fulvestrant + Alpelisib + Buparlisib + Fulvestrant + Taselisib	PIK3CA amplification	Responsive	113			C	oncokb	oncokb: oncokb=https://www.oncokb.org/gene/PIK3CA	*
*		Merkel cell carcinoma	MERC	PIK3CA MUT (P471L)	complete	YES	Idelalisib	PIK3CA (P471L)	Responsive	311			C	CIVIC	CIVIC: CIVIC=https://civicdb.org/events/genes/37/summary	*
*		Colorectal adenocarcinoma	COREAD	PIK3CA MUT (A1035V), PIK3CA MUT (A1066V), PIK3CA MUT (A400V), PIK3CA MUT (A442P), PIK3CA MUT (A598T), PIK3CA MUT (A694S), PIK3CA MUT (A694V), PIK3CA MUT (A747T), PIK3CA MUT (A902T), PIK3CA MUT (A987S), PIK3CA MUT (A987V), PIK3CA MUT (R108H), PIK3CA MUT (R115L), PIK3CA MUT (R140Q), PIK3CA MUT (R141K), PIK3CA MUT (R230G), PIK3CA MUT (R274K), PIK3CA MUT (R310C), PIK3CA MUT (R38C), PIK3CA MUT (R38G),…	complete	YES	Cetuximab	PIK3CA (E542K,E545K,H1047R,.)	Resistant	312			B	CIVIC	CIVIC: CIVIC=https://civicdb.org/events/genes/37/summary	*
*		Uterine corpus endometroid carcinoma	UCEC	PIK3CA MUT (E545K)	complete	YES	Cisplatinum	PIK3CA (E545K)	Resistant	313			D	CIVIC	CIVIC: CIVIC=https://civicdb.org/events/genes/37/summary	*
*		Colorectal adenocarcinoma	COREAD	PIK3CA MUT (E542K), PIK3CA MUT (E545K), PIK3CA MUT (H1047R)	complete	YES	Aspirin	PIK3CA (,E542K,E545K,H1047R)	Responsive	314			B	CIVIC	CIVIC: CIVIC=https://civicdb.org/events/genes/37/summary	*
*		Breast adenocarcinoma	BRCA	PIK3CA MUT (E542K), PIK3CA MUT (E545K), PIK3CA MUT (H1047R)	complete	YES	Pyrimidine	PIK3CA (E542K,E545K,H1047R)	Responsive	315			C	CIVIC	CIVIC: CIVIC=https://civicdb.org/events/genes/37/summary	*
*		Non-small cell lung	NSCLC	PIK3CA MUT (E542K), PIK3CA MUT (E545G), PIK3CA MUT (E545K), PIK3CA MUT (H1047R)	complete	YES	Pi-103	PIK3CA (E542K,E545K,E545G,H1047R)	Responsive	316			C	CIVIC	CIVIC: CIVIC=https://civicdb.org/events/genes/37/summary	*
*		Breast adenocarcinoma	BRCA	PIK3CA MUT (E542K), PIK3CA MUT (H1047R)	complete	YES	Ch5132799	PIK3CA (E542K,H1047R)	Responsive	317			D	CIVIC	CIVIC: CIVIC=https://civicdb.org/events/genes/37/summary	*
*		Breast adenocarcinoma	BRCA	PIK3CA MUT (H1047R)	complete	YES	Azd5363 + Trastuzumab	PIK3CA (H1047R)	Responsive	318			D	CIVIC	CIVIC: CIVIC=https://civicdb.org/events/genes/37/summary	*
*		Colorectal adenocarcinoma	COREAD	PIK3CA MUT (E545K), PIK3CA MUT (H1047R)	complete	YES	Panitumumab	PIK3CA (E545K,H1047R)	Resistant	319			B	CIVIC	CIVIC: CIVIC=https://civicdb.org/events/genes/37/summary	*
*		Head an neck squamous	HNSC	PIK3CA MUT (A1035V), PIK3CA MUT (A1066V), PIK3CA MUT (A400V), PIK3CA MUT (A442P), PIK3CA MUT (A598T), PIK3CA MUT (A694S), PIK3CA MUT (A694V), PIK3CA MUT (A747T), PIK3CA MUT (A902T), PIK3CA MUT (A987S), PIK3CA MUT (A987V), PIK3CA MUT (R108H), PIK3CA MUT (R115L), PIK3CA MUT (R140Q), PIK3CA MUT (R141K), PIK3CA MUT (R230G), PIK3CA MUT (R274K), PIK3CA MUT (R310C), PIK3CA MUT (R38C), PIK3CA MUT (R38G),…	complete	YES	Radiation + Taselisib + Gdc	PIK3CA oncogenic mutation	Responsive	320			D	CIVIC	CIVIC: CIVIC=https://civicdb.org/events/genes/37/summary	*
*		Colorectal adenocarcinoma	COREAD	PIK3CA MUT (A1035V), PIK3CA MUT (A1066V), PIK3CA MUT (A400V), PIK3CA MUT (A442P), PIK3CA MUT (A598T), PIK3CA MUT (A694S), PIK3CA MUT (A694V), PIK3CA MUT (A747T), PIK3CA MUT (A902T), PIK3CA MUT (A987S), PIK3CA MUT (A987V), PIK3CA MUT (R108H), PIK3CA MUT (R115L), PIK3CA MUT (R140Q), PIK3CA MUT (R141K), PIK3CA MUT (R230G), PIK3CA MUT (R274K), PIK3CA MUT (R310C), PIK3CA MUT (R38C), PIK3CA MUT (R38G),…	complete	YES	Cabozantinib	PIK3CA oncogenic mutation	Responsive	321			D	CIVIC	CIVIC: CIVIC=https://civicdb.org/events/genes/37/summary	*
*		Head an neck squamous	HNSC	PIK3CA MUT (A1035V), PIK3CA MUT (A1066V), PIK3CA MUT (A400V), PIK3CA MUT (A442P), PIK3CA MUT (A598T), PIK3CA MUT (A694S), PIK3CA MUT (A694V), PIK3CA MUT (A747T), PIK3CA MUT (A902T), PIK3CA MUT (A987S), PIK3CA MUT (A987V), PIK3CA MUT (R108H), PIK3CA MUT (R115L), PIK3CA MUT (R140Q), PIK3CA MUT (R141K), PIK3CA MUT (R230G), PIK3CA MUT (R274K), PIK3CA MUT (R310C), PIK3CA MUT (R38C), PIK3CA MUT (R38G),…	only gene	YES	Taselisib + Gdc	PIK3CA amplification	Responsive	322			D	CIVIC	CIVIC: CIVIC=https://civicdb.org/events/genes/37/summary	*
*		Cutaneous melanoma	CM	PIK3CA MUT (E545G), PIK3CA MUT (E545K)	complete	YES	Vemurafenib	PIK3CA (E545G,E545K,D350G)	Resistant	426			D	CIVIC	CIVIC: CIVIC=https://civicdb.org/events/genes/37/summary	*
*		Any cancer type	CANCER	PIK3CA MUT (E545K)	complete	YES	Apitolisib	PIK3CA (E545K)	Responsive	427			C	CIVIC	CIVIC: CIVIC=https://civicdb.org/events/genes/37/summary	*
*		Breast adenocarcinoma	BRCA	PIK3CA MUT (A1035V), PIK3CA MUT (A1066V), PIK3CA MUT (A400V), PIK3CA MUT (A442P), PIK3CA MUT (A598T), PIK3CA MUT (A694S), PIK3CA MUT (A694V), PIK3CA MUT (A747T), PIK3CA MUT (A902T), PIK3CA MUT (A987S), PIK3CA MUT (A987V), PIK3CA MUT (R108H), PIK3CA MUT (R115L), PIK3CA MUT (R140Q), PIK3CA MUT (R141K), PIK3CA MUT (R230G), PIK3CA MUT (R274K), PIK3CA MUT (R310C), PIK3CA MUT (R38C), PIK3CA MUT (R38G),…	complete	YES	Trastuzumab	PIK3CA (H1047R,E545G,.,E542K,E545K)	Resistant	428			B	CIVIC	CIVIC: CIVIC=https://civicdb.org/events/genes/37/summary	*
*		Lung adenocarcinoma	LUAD	PIK3CA MUT (E545K)	complete	YES	Gefitinib	PIK3CA (E545K)	Resistant	429			D	CIVIC	CIVIC: CIVIC=https://civicdb.org/events/genes/37/summary	*
*		Breast adenocarcinoma	BRCA	PIK3CA MUT (E545G), PIK3CA MUT (E545K)	complete	YES	Pictilisib	PIK3CA (E545G,E545K)	Responsive	430			C	CIVIC	CIVIC: CIVIC=https://civicdb.org/events/genes/37/summary	*
*		Colorectal adenocarcinoma	COREAD	PIK3CA MUT (H1047R)	complete	YES	Vemurafenib	PIK3CA (H1047R)	Resistant	431			D	CIVIC	CIVIC: CIVIC=https://civicdb.org/events/genes/37/summary	*
*		Head an neck	HNC	PIK3CA MUT (H1047R)	complete	YES	Cetuximab + Nvp + Dactolisib	PIK3CA (H1047R)	Responsive	432			D	CIVIC	CIVIC: CIVIC=https://civicdb.org/events/genes/37/summary	*
*		Head an neck squamous	HNSC	PIK3CA MUT (H1047R)	complete	YES	Taselisib + Gdc	PIK3CA (H1047R)	Responsive	433			D	CIVIC	CIVIC: CIVIC=https://civicdb.org/events/genes/37/summary	*
*		Breast adenocarcinoma	BRCA	PIK3CA MUT (A1035V), PIK3CA MUT (A1066V), PIK3CA MUT (A400V), PIK3CA MUT (A442P), PIK3CA MUT (A598T), PIK3CA MUT (A694S), PIK3CA MUT (A694V), PIK3CA MUT (A747T), PIK3CA MUT (A902T), PIK3CA MUT (A987S), PIK3CA MUT (A987V), PIK3CA MUT (R108H), PIK3CA MUT (R115L), PIK3CA MUT (R140Q), PIK3CA MUT (R141K), PIK3CA MUT (R230G), PIK3CA MUT (R274K), PIK3CA MUT (R310C), PIK3CA MUT (R38C), PIK3CA MUT (R38G),…	complete	YES	Azd5363	PIK3CA oncogenic mutation	Responsive	434			D	CIVIC	CIVIC: CIVIC=https://civicdb.org/events/genes/37/summary	*
*		Any cancer type	CANCER	PIK3CA MUT (A1035V), PIK3CA MUT (A1066V), PIK3CA MUT (A400V), PIK3CA MUT (A442P), PIK3CA MUT (A598T), PIK3CA MUT (A694S), PIK3CA MUT (A694V), PIK3CA MUT (A747T), PIK3CA MUT (A902T), PIK3CA MUT (A987S), PIK3CA MUT (A987V), PIK3CA MUT (R108H), PIK3CA MUT (R115L), PIK3CA MUT (R140Q), PIK3CA MUT (R141K), PIK3CA MUT (R230G), PIK3CA MUT (R274K), PIK3CA MUT (R310C), PIK3CA MUT (R38C), PIK3CA MUT (R38G),…	complete	YES	Azd5363	PIK3CA oncogenic mutation	Responsive	435			D	CIVIC	CIVIC: CIVIC=https://civicdb.org/events/genes/37/summary	*
*		Breast adenocarcinoma	BRCA	PIK3CA MUT (A1035V), PIK3CA MUT (A1066V), PIK3CA MUT (A400V), PIK3CA MUT (A442P), PIK3CA MUT (A598T), PIK3CA MUT (A694S), PIK3CA MUT (A694V), PIK3CA MUT (A747T), PIK3CA MUT (A902T), PIK3CA MUT (A987S), PIK3CA MUT (A987V), PIK3CA MUT (R108H), PIK3CA MUT (R115L), PIK3CA MUT (R140Q), PIK3CA MUT (R141K), PIK3CA MUT (R230G), PIK3CA MUT (R274K), PIK3CA MUT (R310C), PIK3CA MUT (R38C), PIK3CA MUT (R38G),…	complete	YES	Pi3K + Palbociclib	PIK3CA oncogenic mutation	Responsive	436			D	CIVIC	CIVIC: CIVIC=https://civicdb.org/events/genes/37/summary	*
*		Breast adenocarcinoma	BRCA	PIK3CA MUT (A1035V), PIK3CA MUT (A1066V), PIK3CA MUT (A400V), PIK3CA MUT (A442P), PIK3CA MUT (A598T), PIK3CA MUT (A694S), PIK3CA MUT (A694V), PIK3CA MUT (A747T), PIK3CA MUT (A902T), PIK3CA MUT (A987S), PIK3CA MUT (A987V), PIK3CA MUT (R108H), PIK3CA MUT (R115L), PIK3CA MUT (R140Q), PIK3CA MUT (R141K), PIK3CA MUT (R230G), PIK3CA MUT (R274K), PIK3CA MUT (R310C), PIK3CA MUT (R38C), PIK3CA MUT (R38G),…	complete	YES	Everolimus	PIK3CA oncogenic mutation	Responsive	437			B	CIVIC	CIVIC: CIVIC=https://civicdb.org/events/genes/37/summary	*
*		Ovary	OV	PIK3CA MUT (A1035V), PIK3CA MUT (A1066V), PIK3CA MUT (A400V), PIK3CA MUT (A442P), PIK3CA MUT (A598T), PIK3CA MUT (A694S), PIK3CA MUT (A694V), PIK3CA MUT (A747T), PIK3CA MUT (A902T), PIK3CA MUT (A987S), PIK3CA MUT (A987V), PIK3CA MUT (R108H), PIK3CA MUT (R115L), PIK3CA MUT (R140Q), PIK3CA MUT (R141K), PIK3CA MUT (R230G), PIK3CA MUT (R274K), PIK3CA MUT (R310C), PIK3CA MUT (R38C), PIK3CA MUT (R38G),…	only gene	YES	Pictilisib	PIK3CA amplification	Responsive	438			C	CIVIC	CIVIC: CIVIC=https://civicdb.org/events/genes/37/summary	*
*		Breast adenocarcinoma	BRCA	PIK3CA MUT (E545K), PIK3CA MUT (H1047R)	complete	YES	Ado + Trastuzumab	PIK3CA (E545K,H1047R)	Responsive	651			B	CIVIC	CIVIC: CIVIC=https://civicdb.org/events/genes/37/summary	*
*		Head an neck squamous	HNSC	PIK3CA MUT (E542K)	complete	YES	Apitolisib	PIK3CA (E542K)	Responsive	652			C	CIVIC	CIVIC: CIVIC=https://civicdb.org/events/genes/37/summary	*
*		Colorectal adenocarcinoma	COREAD	PIK3CA MUT (E542K), PIK3CA MUT (H1047R)	complete	YES	Cetuximab + Panitumumab	PIK3CA (E542K,H1047R)	Resistant	653			B	CIVIC	CIVIC: CIVIC=https://civicdb.org/events/genes/37/summary	*
*		Head an neck	HNC	PIK3CA MUT (H1047R)	complete	YES	Alpelisib	PIK3CA (H1047R)	Responsive	654			D	CIVIC	CIVIC: CIVIC=https://civicdb.org/events/genes/37/summary	*
*		Breast adenocarcinoma	BRCA	PIK3CA MUT (H1047R)	complete	YES	Everolimus + Fulvestrant	PIK3CA (H1047R)	Responsive	655			C	CIVIC	CIVIC: CIVIC=https://civicdb.org/events/genes/37/summary	*
*		Endometrial adenocarcinoma	EDA	PIK3CA MUT (A1035V), PIK3CA MUT (A1066V), PIK3CA MUT (A400V), PIK3CA MUT (A442P), PIK3CA MUT (A598T), PIK3CA MUT (A694S), PIK3CA MUT (A694V), PIK3CA MUT (A747T), PIK3CA MUT (A902T), PIK3CA MUT (A987S), PIK3CA MUT (A987V), PIK3CA MUT (R108H), PIK3CA MUT (R115L), PIK3CA MUT (R140Q), PIK3CA MUT (R141K), PIK3CA MUT (R230G), PIK3CA MUT (R274K), PIK3CA MUT (R310C), PIK3CA MUT (R38C), PIK3CA MUT (R38G),…	complete	YES	Pictilisib	PIK3CA oncogenic mutation	Responsive	656			D	CIVIC	CIVIC: CIVIC=https://civicdb.org/events/genes/37/summary	*
*		Breast adenocarcinoma	BRCA	PIK3CA MUT (A1035V), PIK3CA MUT (A1066V), PIK3CA MUT (A400V), PIK3CA MUT (A442P), PIK3CA MUT (A598T), PIK3CA MUT (A694S), PIK3CA MUT (A694V), PIK3CA MUT (A747T), PIK3CA MUT (A902T), PIK3CA MUT (A987S), PIK3CA MUT (A987V), PIK3CA MUT (R108H), PIK3CA MUT (R115L), PIK3CA MUT (R140Q), PIK3CA MUT (R141K), PIK3CA MUT (R230G), PIK3CA MUT (R274K), PIK3CA MUT (R310C), PIK3CA MUT (R38C), PIK3CA MUT (R38G),…	complete	YES	Pp242 + Everolimus	PIK3CA oncogenic mutation	Responsive	657			D	CIVIC	CIVIC: CIVIC=https://civicdb.org/events/genes/37/summary	*
*		Any cancer type	CANCER	PIK3CA MUT (A1035V), PIK3CA MUT (A1066V), PIK3CA MUT (A400V), PIK3CA MUT (A442P), PIK3CA MUT (A598T), PIK3CA MUT (A694S), PIK3CA MUT (A694V), PIK3CA MUT (A747T), PIK3CA MUT (A902T), PIK3CA MUT (A987S), PIK3CA MUT (A987V), PIK3CA MUT (R108H), PIK3CA MUT (R115L), PIK3CA MUT (R140Q), PIK3CA MUT (R141K), PIK3CA MUT (R230G), PIK3CA MUT (R274K), PIK3CA MUT (R310C), PIK3CA MUT (R38C), PIK3CA MUT (R38G),…	complete	YES	Pictilisib + N-Alpha-L-Acetyl-Arginine	PIK3CA oncogenic mutation	Responsive	658			D	CIVIC	CIVIC: CIVIC=https://civicdb.org/events/genes/37/summary	*
*		Any cancer type	CANCER	PIK3CA MUT (A1035V), PIK3CA MUT (A1066V), PIK3CA MUT (A400V), PIK3CA MUT (A442P), PIK3CA MUT (A598T), PIK3CA MUT (A694S), PIK3CA MUT (A694V), PIK3CA MUT (A747T), PIK3CA MUT (A902T), PIK3CA MUT (A987S), PIK3CA MUT (A987V), PIK3CA MUT (R108H), PIK3CA MUT (R115L), PIK3CA MUT (R140Q), PIK3CA MUT (R141K), PIK3CA MUT (R230G), PIK3CA MUT (R274K), PIK3CA MUT (R310C), PIK3CA MUT (R38C), PIK3CA MUT (R38G),…	complete	YES	Alpelisib	PIK3CA oncogenic mutation	Responsive	659			D	CIVIC	CIVIC: CIVIC=https://civicdb.org/events/genes/37/summary	*
*		Thyroid carcinoma	THCA	PIK3CA MUT (E542K), PIK3CA MUT (H1047R)	complete	YES	Perifosine + Temsirolimus	PIK3CA (E542K,H1047R)	Responsive	876			D	CIVIC	CIVIC: CIVIC=https://civicdb.org/events/genes/37/summary	*
*		Breast adenocarcinoma	BRCA	PIK3CA MUT (H1047R)	complete	YES	Azd5363 + Lapatinib	PIK3CA (H1047R)	Responsive	877			D	CIVIC	CIVIC: CIVIC=https://civicdb.org/events/genes/37/summary	*
*		Head an neck	HNC	PIK3CA MUT (A1035V), PIK3CA MUT (A1066V), PIK3CA MUT (A400V), PIK3CA MUT (A442P), PIK3CA MUT (A598T), PIK3CA MUT (A694S), PIK3CA MUT (A694V), PIK3CA MUT (A747T), PIK3CA MUT (A902T), PIK3CA MUT (A987S), PIK3CA MUT (A987V), PIK3CA MUT (R108H), PIK3CA MUT (R115L), PIK3CA MUT (R140Q), PIK3CA MUT (R141K), PIK3CA MUT (R230G), PIK3CA MUT (R274K), PIK3CA MUT (R310C), PIK3CA MUT (R38C), PIK3CA MUT (R38G),…	complete	YES	Nvp + Dactolisib	PIK3CA (H1047R,.)	Responsive	878			D	CIVIC	CIVIC: CIVIC=https://civicdb.org/events/genes/37/summary	*
*		Head an neck	HNC	PIK3CA MUT (A1035V), PIK3CA MUT (A1066V), PIK3CA MUT (A400V), PIK3CA MUT (A442P), PIK3CA MUT (A598T), PIK3CA MUT (A694S), PIK3CA MUT (A694V), PIK3CA MUT (A747T), PIK3CA MUT (A902T), PIK3CA MUT (A987S), PIK3CA MUT (A987V), PIK3CA MUT (R108H), PIK3CA MUT (R115L), PIK3CA MUT (R140Q), PIK3CA MUT (R141K), PIK3CA MUT (R230G), PIK3CA MUT (R274K), PIK3CA MUT (R310C), PIK3CA MUT (R38C), PIK3CA MUT (R38G),…	complete	YES	Pictilisib + Trametinib + N-Alpha-L-Acetyl-Arginine	PIK3CA oncogenic mutation	Responsive	879			D	CIVIC	CIVIC: CIVIC=https://civicdb.org/events/genes/37/summary	*
*		Colorectal adenocarcinoma	COREAD	PIK3CA MUT (A1035V), PIK3CA MUT (A1066V), PIK3CA MUT (A400V), PIK3CA MUT (A442P), PIK3CA MUT (A598T), PIK3CA MUT (A694S), PIK3CA MUT (A694V), PIK3CA MUT (A747T), PIK3CA MUT (A902T), PIK3CA MUT (A987S), PIK3CA MUT (A987V), PIK3CA MUT (R108H), PIK3CA MUT (R115L), PIK3CA MUT (R140Q), PIK3CA MUT (R141K), PIK3CA MUT (R230G), PIK3CA MUT (R274K), PIK3CA MUT (R310C), PIK3CA MUT (R38C), PIK3CA MUT (R38G),…	complete	YES	Olendalizumab	PIK3CA oncogenic mutation	Resistant	880			B	CIVIC	CIVIC: CIVIC=https://civicdb.org/events/genes/37/summary	*
*		Endometrial adenocarcinoma	EDA	PIK3CA MUT (A1035V), PIK3CA MUT (A1066V), PIK3CA MUT (A400V), PIK3CA MUT (A442P), PIK3CA MUT (A598T), PIK3CA MUT (A694S), PIK3CA MUT (A694V), PIK3CA MUT (A747T), PIK3CA MUT (A902T), PIK3CA MUT (A987S), PIK3CA MUT (A987V), PIK3CA MUT (R108H), PIK3CA MUT (R115L), PIK3CA MUT (R140Q), PIK3CA MUT (R141K), PIK3CA MUT (R230G), PIK3CA MUT (R274K), PIK3CA MUT (R310C), PIK3CA MUT (R38C), PIK3CA MUT (R38G),…	complete	YES	Ridaforolimus + Temsirolimus	PIK3CA oncogenic mutation	Responsive	881			B	CIVIC	CIVIC: CIVIC=https://civicdb.org/events/genes/37/summary	*
*		Stomach	ST	PIK3CA MUT (A1035V), PIK3CA MUT (A1066V), PIK3CA MUT (A400V), PIK3CA MUT (A442P), PIK3CA MUT (A598T), PIK3CA MUT (A694S), PIK3CA MUT (A694V), PIK3CA MUT (A747T), PIK3CA MUT (A902T), PIK3CA MUT (A987S), PIK3CA MUT (A987V), PIK3CA MUT (R108H), PIK3CA MUT (R115L), PIK3CA MUT (R140Q), PIK3CA MUT (R141K), PIK3CA MUT (R230G), PIK3CA MUT (R274K), PIK3CA MUT (R310C), PIK3CA MUT (R38C), PIK3CA MUT (R38G),…	only gene	YES	Alpelisib	PIK3CA amplification	Responsive	882			D	CIVIC	CIVIC: CIVIC=https://civicdb.org/events/genes/37/summary	*
*		Lung adenocarcinoma	LUAD	PIK3CA MUT (H1047R)	complete	YES	Nvp + Dactolisib	PIK3CA (H1047R)	Responsive	974			D	CIVIC	CIVIC: CIVIC=https://civicdb.org/events/genes/37/summary	*
*		Any cancer type	CANCER	PIK3CA MUT (A1035V), PIK3CA MUT (A1066V), PIK3CA MUT (A400V), PIK3CA MUT (A442P), PIK3CA MUT (A598T), PIK3CA MUT (A694S), PIK3CA MUT (A694V), PIK3CA MUT (A747T), PIK3CA MUT (A902T), PIK3CA MUT (A987S), PIK3CA MUT (A987V), PIK3CA MUT (R108H), PIK3CA MUT (R115L), PIK3CA MUT (R140Q), PIK3CA MUT (R141K), PIK3CA MUT (R230G), PIK3CA MUT (R274K), PIK3CA MUT (R310C), PIK3CA MUT (R38C), PIK3CA MUT (R38G),…	complete	YES	3'-Azido-3'-Deoxythymidine-5'-Diphosphate	PIK3CA oncogenic mutation	Responsive	975			B	CIVIC	CIVIC: CIVIC=https://civicdb.org/events/genes/37/summary	*
*		Breast adenocarcinoma	BRCA	PIK3CA MUT (A1035V), PIK3CA MUT (A1066V), PIK3CA MUT (A400V), PIK3CA MUT (A442P), PIK3CA MUT (A598T), PIK3CA MUT (A694S), PIK3CA MUT (A694V), PIK3CA MUT (A747T), PIK3CA MUT (A902T), PIK3CA MUT (A987S), PIK3CA MUT (A987V), PIK3CA MUT (R108H), PIK3CA MUT (R115L), PIK3CA MUT (R140Q), PIK3CA MUT (R141K), PIK3CA MUT (R230G), PIK3CA MUT (R274K), PIK3CA MUT (R310C), PIK3CA MUT (R38C), PIK3CA MUT (R38G),…	complete	YES	Pi3K + Ribociclib	PIK3CA oncogenic mutation	Responsive	976			D	CIVIC	CIVIC: CIVIC=https://civicdb.org/events/genes/37/summary	*
*		Stomach	ST	PIK3CA MUT (A1035V), PIK3CA MUT (A1066V), PIK3CA MUT (A400V), PIK3CA MUT (A442P), PIK3CA MUT (A598T), PIK3CA MUT (A694S), PIK3CA MUT (A694V), PIK3CA MUT (A747T), PIK3CA MUT (A902T), PIK3CA MUT (A987S), PIK3CA MUT (A987V), PIK3CA MUT (R108H), PIK3CA MUT (R115L), PIK3CA MUT (R140Q), PIK3CA MUT (R141K), PIK3CA MUT (R230G), PIK3CA MUT (R274K), PIK3CA MUT (R310C), PIK3CA MUT (R38C), PIK3CA MUT (R38G),…	complete	YES	Azd5363	PIK3CA oncogenic mutation	Responsive	977			D	CIVIC	CIVIC: CIVIC=https://civicdb.org/events/genes/37/summary	*
*		Uterine corpus endometroid carcinoma	UCEC	PIK3CA MUT (E545K)	complete	YES	Pictilisib	PIK3CA (E545K)	Responsive	1010			D	CIVIC	CIVIC: CIVIC=https://civicdb.org/events/genes/37/summary	*
*		Lung adenocarcinoma	LUAD	PIK3CA MUT (E545K)	complete	YES	Afatinib + Erlotinib + Gefitinib	PIK3CA (E545K)	Resistant	1011			B	CIVIC	CIVIC: CIVIC=https://civicdb.org/events/genes/37/summary	*
*		Breast adenocarcinoma	BRCA	PIK3CA MUT (E542K)	complete	YES	Rapamycin + Sirolimus	PIK3CA (E542K)	Responsive	1012			D	CIVIC	CIVIC: CIVIC=https://civicdb.org/events/genes/37/summary	*
*																*
*	PTEN															*
*																*
*		DISEASES	CTYPE	SAMPLE_ALTERATION	ALTERATION_MATCH	CTYPE_MATCH	DRUGS	BIOMARKER	RESPONSE	BIOMARKER_IDX	RESISTANCE_LIST	RESISTANCE_TYPE	EVIDENCE_LABEL	SOURCE	SOURCE_DETAILS	*
*		Colorectal adenocarcinoma	COREAD	PTEN MUT (A120E), PTEN MUT (A120T), PTEN MUT (A121G), PTEN MUT (A126V), PTEN MUT (A148T), PTEN MUT (A79T), PTEN MUT (R130Q), PTEN MUT (R130G), PTEN MUT (R130L), PTEN MUT (R130P), PTEN MUT (R142Q), PTEN MUT (R142G), PTEN MUT (R142P), PTEN MUT (R142W), PTEN MUT (R159G), PTEN MUT (R159M), PTEN MUT (R15I), PTEN MUT (R15K), PTEN MUT (R15T), PTEN MUT (R173C), PTEN MUT (R173H), PTEN MUT (R173L), PTEN MU…	complete	YES	EGFR mAb inhibitors	PTEN oncogenic mutation	Resistant	322			B	cgi	PMID:21163703;PMID:19398573	*
*		Colorectal adenocarcinoma	COREAD	PTEN MUT (A120E), PTEN MUT (A120T), PTEN MUT (A121G), PTEN MUT (A126V), PTEN MUT (A148T), PTEN MUT (A79T), PTEN MUT (R130Q), PTEN MUT (R130G), PTEN MUT (R130L), PTEN MUT (R130P), PTEN MUT (R142Q), PTEN MUT (R142G), PTEN MUT (R142P), PTEN MUT (R142W), PTEN MUT (R159G), PTEN MUT (R159M), PTEN MUT (R15I), PTEN MUT (R15K), PTEN MUT (R15T), PTEN MUT (R173C), PTEN MUT (R173H), PTEN MUT (R173L), PTEN MU…	only gene	YES	EGFR mAb inhibitors	PTEN deletion	Resistant	323			B	cgi	PMID:21163703;PMID:19398573	*
*		Endometrium	ED	PTEN MUT (A120E), PTEN MUT (A120T), PTEN MUT (A121G), PTEN MUT (A126V), PTEN MUT (A148T), PTEN MUT (A79T), PTEN MUT (R130Q), PTEN MUT (R130G), PTEN MUT (R130L), PTEN MUT (R130P), PTEN MUT (R142Q), PTEN MUT (R142G), PTEN MUT (R142P), PTEN MUT (R142W), PTEN MUT (R159G), PTEN MUT (R159M), PTEN MUT (R15I), PTEN MUT (R15K), PTEN MUT (R15T), PTEN MUT (R173C), PTEN MUT (R173H), PTEN MUT (R173L), PTEN MU…	complete	YES	MTOR inhibitors	PTEN oncogenic mutation	No Responsive	324			C	cgi	PMID:21788564;PMID:23238879	*
*		Endometrium	ED	PTEN MUT (A120E), PTEN MUT (A120T), PTEN MUT (A121G), PTEN MUT (A126V), PTEN MUT (A148T), PTEN MUT (A79T), PTEN MUT (R130Q), PTEN MUT (R130G), PTEN MUT (R130L), PTEN MUT (R130P), PTEN MUT (R142Q), PTEN MUT (R142G), PTEN MUT (R142P), PTEN MUT (R142W), PTEN MUT (R159G), PTEN MUT (R159M), PTEN MUT (R15I), PTEN MUT (R15K), PTEN MUT (R15T), PTEN MUT (R173C), PTEN MUT (R173H), PTEN MUT (R173L), PTEN MU…	only gene	YES	MTOR inhibitors	PTEN deletion	No Responsive	327			C	cgi	PMID:21788564;PMID:23238879	*
*		Breast adenocarcinoma	BRCA	PTEN MUT (A120E), PTEN MUT (A120T), PTEN MUT (A121G), PTEN MUT (A126V), PTEN MUT (A148T), PTEN MUT (A79T), PTEN MUT (R130Q), PTEN MUT (R130G), PTEN MUT (R130L), PTEN MUT (R130P), PTEN MUT (R142Q), PTEN MUT (R142G), PTEN MUT (R142P), PTEN MUT (R142W), PTEN MUT (R159G), PTEN MUT (R159M), PTEN MUT (R15I), PTEN MUT (R15K), PTEN MUT (R15T), PTEN MUT (R173C), PTEN MUT (R173H), PTEN MUT (R173L), PTEN MU…	complete	YES	BYL719 (PIK3CA inhibitor)	PTEN biallelic inactivation	Resistant	480			CASE REPORT	cgi	PMID:25409150	*
*		Colorectal adenocarcinoma	COREAD	PTEN MUT (A120E), PTEN MUT (A120T), PTEN MUT (A121G), PTEN MUT (A126V), PTEN MUT (A148T), PTEN MUT (A79T), PTEN MUT (R130Q), PTEN MUT (R130G), PTEN MUT (R130L), PTEN MUT (R130P), PTEN MUT (R142Q), PTEN MUT (R142G), PTEN MUT (R142P), PTEN MUT (R142W), PTEN MUT (R159G), PTEN MUT (R159M), PTEN MUT (R15I), PTEN MUT (R15K), PTEN MUT (R15T), PTEN MUT (R173C), PTEN MUT (R173H), PTEN MUT (R173L), PTEN MU…	complete	YES	Cetuximab (EGFR mAb inhibitor)	PTEN biallelic inactivation	Resistant	557			CASE REPORT	cgi	Caris molecular intelligence	*
*		Colorectal adenocarcinoma	COREAD	PTEN MUT (A120E), PTEN MUT (A120T), PTEN MUT (A121G), PTEN MUT (A126V), PTEN MUT (A148T), PTEN MUT (A79T), PTEN MUT (R130Q), PTEN MUT (R130G), PTEN MUT (R130L), PTEN MUT (R130P), PTEN MUT (R142Q), PTEN MUT (R142G), PTEN MUT (R142P), PTEN MUT (R142W), PTEN MUT (R159G), PTEN MUT (R159M), PTEN MUT (R15I), PTEN MUT (R15K), PTEN MUT (R15T), PTEN MUT (R173C), PTEN MUT (R173H), PTEN MUT (R173L), PTEN MU…	complete	YES	Panitumumab (EGFR mAb inhibitor)	PTEN biallelic inactivation	Resistant	833			CASE REPORT	cgi	Caris molecular intelligence	*
*		Pancreas	PA	PTEN MUT (A120E), PTEN MUT (A120T), PTEN MUT (A121G), PTEN MUT (A126V), PTEN MUT (A148T), PTEN MUT (A79T), PTEN MUT (R130Q), PTEN MUT (R130G), PTEN MUT (R130L), PTEN MUT (R130P), PTEN MUT (R142Q), PTEN MUT (R142G), PTEN MUT (R142P), PTEN MUT (R142W), PTEN MUT (R159G), PTEN MUT (R159M), PTEN MUT (R15I), PTEN MUT (R15K), PTEN MUT (R15T), PTEN MUT (R173C), PTEN MUT (R173H), PTEN MUT (R173L), PTEN MU…	complete	YES	AKT inhibitors	PTEN oncogenic mutation	Responsive	921			CASE REPORT	cgi	PMID:22025163	*
*		Pancreas	PA	PTEN MUT (A120E), PTEN MUT (A120T), PTEN MUT (A121G), PTEN MUT (A126V), PTEN MUT (A148T), PTEN MUT (A79T), PTEN MUT (R130Q), PTEN MUT (R130G), PTEN MUT (R130L), PTEN MUT (R130P), PTEN MUT (R142Q), PTEN MUT (R142G), PTEN MUT (R142P), PTEN MUT (R142W), PTEN MUT (R159G), PTEN MUT (R159M), PTEN MUT (R15I), PTEN MUT (R15K), PTEN MUT (R15T), PTEN MUT (R173C), PTEN MUT (R173H), PTEN MUT (R173L), PTEN MU…	only gene	YES	AKT inhibitors	PTEN deletion	Responsive	922			CASE REPORT	cgi	PMID:22025163	*
*		Breast adenocarcinoma	BRCA	PTEN MUT (A120E), PTEN MUT (A120T), PTEN MUT (A121G), PTEN MUT (A126V), PTEN MUT (A148T), PTEN MUT (A79T), PTEN MUT (R130Q), PTEN MUT (R130G), PTEN MUT (R130L), PTEN MUT (R130P), PTEN MUT (R142Q), PTEN MUT (R142G), PTEN MUT (R142P), PTEN MUT (R142W), PTEN MUT (R159G), PTEN MUT (R159M), PTEN MUT (R15I), PTEN MUT (R15K), PTEN MUT (R15T), PTEN MUT (R173C), PTEN MUT (R173H), PTEN MUT (R173L), PTEN MU…	complete	YES	ATM inhibitors	PTEN oncogenic mutation	Responsive	923			D	cgi	PMID:27397505	*
*		Endometrium	ED	PTEN MUT (A120E), PTEN MUT (A120T), PTEN MUT (A121G), PTEN MUT (A126V), PTEN MUT (A148T), PTEN MUT (A79T), PTEN MUT (R130Q), PTEN MUT (R130G), PTEN MUT (R130L), PTEN MUT (R130P), PTEN MUT (R142Q), PTEN MUT (R142G), PTEN MUT (R142P), PTEN MUT (R142W), PTEN MUT (R159G), PTEN MUT (R159M), PTEN MUT (R15I), PTEN MUT (R15K), PTEN MUT (R15T), PTEN MUT (R173C), PTEN MUT (R173H), PTEN MUT (R173L), PTEN MU…	complete	YES	PARP inhibitors	PTEN oncogenic mutation	Responsive	924			CASE REPORT	cgi	PMID:21468130;PMID:20944090	*
*		Endometrium	ED	PTEN MUT (A120E), PTEN MUT (A120T), PTEN MUT (A121G), PTEN MUT (A126V), PTEN MUT (A148T), PTEN MUT (A79T), PTEN MUT (R130Q), PTEN MUT (R130G), PTEN MUT (R130L), PTEN MUT (R130P), PTEN MUT (R142Q), PTEN MUT (R142G), PTEN MUT (R142P), PTEN MUT (R142W), PTEN MUT (R159G), PTEN MUT (R159M), PTEN MUT (R15I), PTEN MUT (R15K), PTEN MUT (R15T), PTEN MUT (R173C), PTEN MUT (R173H), PTEN MUT (R173L), PTEN MU…	only gene	YES	PARP inhibitors	PTEN deletion	Responsive	925			CASE REPORT	cgi	PMID:21468130;PMID:20944090	*
*		Cutaneous melanoma	CM	PTEN MUT (A120E), PTEN MUT (A120T), PTEN MUT (A121G), PTEN MUT (A126V), PTEN MUT (A148T), PTEN MUT (A79T), PTEN MUT (R130Q), PTEN MUT (R130G), PTEN MUT (R130L), PTEN MUT (R130P), PTEN MUT (R142Q), PTEN MUT (R142G), PTEN MUT (R142P), PTEN MUT (R142W), PTEN MUT (R159G), PTEN MUT (R159M), PTEN MUT (R15I), PTEN MUT (R15K), PTEN MUT (R15T), PTEN MUT (R173C), PTEN MUT (R173H), PTEN MUT (R173L), PTEN MU…	complete	YES	PD1 Ab inhibitors	PTEN oncogenic mutation	Responsive	926			C	cgi	PMID:26645196	*
*		Cutaneous melanoma	CM	PTEN MUT (A120E), PTEN MUT (A120T), PTEN MUT (A121G), PTEN MUT (A126V), PTEN MUT (A148T), PTEN MUT (A79T), PTEN MUT (R130Q), PTEN MUT (R130G), PTEN MUT (R130L), PTEN MUT (R130P), PTEN MUT (R142Q), PTEN MUT (R142G), PTEN MUT (R142P), PTEN MUT (R142W), PTEN MUT (R159G), PTEN MUT (R159M), PTEN MUT (R15I), PTEN MUT (R15K), PTEN MUT (R15T), PTEN MUT (R173C), PTEN MUT (R173H), PTEN MUT (R173L), PTEN MU…	only gene	YES	PD1 Ab inhibitors	PTEN deletion	Responsive	927			C	cgi	PMID:26645196	*
*		Prostate adenocarcinoma	PRAD	PTEN MUT (A120E), PTEN MUT (A120T), PTEN MUT (A121G), PTEN MUT (A126V), PTEN MUT (A148T), PTEN MUT (A79T), PTEN MUT (R130Q), PTEN MUT (R130G), PTEN MUT (R130L), PTEN MUT (R130P), PTEN MUT (R142Q), PTEN MUT (R142G), PTEN MUT (R142P), PTEN MUT (R142W), PTEN MUT (R159G), PTEN MUT (R159M), PTEN MUT (R15I), PTEN MUT (R15K), PTEN MUT (R15T), PTEN MUT (R173C), PTEN MUT (R173H), PTEN MUT (R173L), PTEN MU…	complete	YES	PI3K pathway inhibitor + AR antagonists	PTEN oncogenic mutation	Responsive	928			D	cgi	PMID:21575859	*
*		Prostate adenocarcinoma	PRAD	PTEN MUT (A120E), PTEN MUT (A120T), PTEN MUT (A121G), PTEN MUT (A126V), PTEN MUT (A148T), PTEN MUT (A79T), PTEN MUT (R130Q), PTEN MUT (R130G), PTEN MUT (R130L), PTEN MUT (R130P), PTEN MUT (R142Q), PTEN MUT (R142G), PTEN MUT (R142P), PTEN MUT (R142W), PTEN MUT (R159G), PTEN MUT (R159M), PTEN MUT (R15I), PTEN MUT (R15K), PTEN MUT (R15T), PTEN MUT (R173C), PTEN MUT (R173H), PTEN MUT (R173L), PTEN MU…	only gene	YES	PI3K pathway inhibitor + AR antagonists	PTEN deletion	Responsive	929			D	cgi	PMID:21575859	*
*		Ovary	OV	PTEN MUT (A120E), PTEN MUT (A120T), PTEN MUT (A121G), PTEN MUT (A126V), PTEN MUT (A148T), PTEN MUT (A79T), PTEN MUT (R130Q), PTEN MUT (R130G), PTEN MUT (R130L), PTEN MUT (R130P), PTEN MUT (R142Q), PTEN MUT (R142G), PTEN MUT (R142P), PTEN MUT (R142W), PTEN MUT (R159G), PTEN MUT (R159M), PTEN MUT (R15I), PTEN MUT (R15K), PTEN MUT (R15T), PTEN MUT (R173C), PTEN MUT (R173H), PTEN MUT (R173L), PTEN MU…	complete	YES	PI3K pathway inhibitor + MEK inhibitors	PTEN oncogenic mutation	Responsive	930			D	cgi	PMID:21632463	*
*		Ovary	OV	PTEN MUT (A120E), PTEN MUT (A120T), PTEN MUT (A121G), PTEN MUT (A126V), PTEN MUT (A148T), PTEN MUT (A79T), PTEN MUT (R130Q), PTEN MUT (R130G), PTEN MUT (R130L), PTEN MUT (R130P), PTEN MUT (R142Q), PTEN MUT (R142G), PTEN MUT (R142P), PTEN MUT (R142W), PTEN MUT (R159G), PTEN MUT (R159M), PTEN MUT (R15I), PTEN MUT (R15K), PTEN MUT (R15T), PTEN MUT (R173C), PTEN MUT (R173H), PTEN MUT (R173L), PTEN MU…	only gene	YES	PI3K pathway inhibitor + MEK inhibitors	PTEN deletion	Responsive	931			D	cgi	PMID:21632463	*
*		Thyroid, Glioma, Lung, Ovary, Breast adenocarcinoma, Any cancer type, Endometrium	TH, G, L, OV, BRCA, CANCER, ED	PTEN MUT (A120E), PTEN MUT (A120T), PTEN MUT (A121G), PTEN MUT (A126V), PTEN MUT (A148T), PTEN MUT (A79T), PTEN MUT (R130Q), PTEN MUT (R130G), PTEN MUT (R130L), PTEN MUT (R130P), PTEN MUT (R142Q), PTEN MUT (R142G), PTEN MUT (R142P), PTEN MUT (R142W), PTEN MUT (R159G), PTEN MUT (R159M), PTEN MUT (R15I), PTEN MUT (R15K), PTEN MUT (R15T), PTEN MUT (R173C), PTEN MUT (R173H), PTEN MUT (R173L), PTEN MU…	complete	YES	PI3K pathway inhibitors	PTEN oncogenic mutation	Responsive	932			D	cgi	PMID:21289267;PMID:21325073;PMID:21191045;PMID:17804702;PMID:23136191;PMID:21632463;PMID:21673091;PMID:23287563;PMID:21998291;PMID:22662154;PMID:23085766;PMID:22932669	*
*		Thyroid, Glioma, Lung, Ovary, Breast adenocarcinoma, Any cancer type, Endometrium	TH, G, L, OV, BRCA, CANCER, ED	PTEN MUT (A120E), PTEN MUT (A120T), PTEN MUT (A121G), PTEN MUT (A126V), PTEN MUT (A148T), PTEN MUT (A79T), PTEN MUT (R130Q), PTEN MUT (R130G), PTEN MUT (R130L), PTEN MUT (R130P), PTEN MUT (R142Q), PTEN MUT (R142G), PTEN MUT (R142P), PTEN MUT (R142W), PTEN MUT (R159G), PTEN MUT (R159M), PTEN MUT (R15I), PTEN MUT (R15K), PTEN MUT (R15T), PTEN MUT (R173C), PTEN MUT (R173H), PTEN MUT (R173L), PTEN MU…	only gene	YES	PI3K pathway inhibitors	PTEN deletion	Responsive	933			D	cgi	PMID:21289267;PMID:21325073;PMID:21191045;PMID:17804702;PMID:23136191;PMID:21632463;PMID:21673091;PMID:23287563;PMID:21998291;PMID:22662154;PMID:23085766;PMID:22932669	*
*		Prostate adenocarcinoma	PRAD	PTEN MUT (A120E), PTEN MUT (A120T), PTEN MUT (A121G), PTEN MUT (A126V), PTEN MUT (A148T), PTEN MUT (A79T), PTEN MUT (R130Q), PTEN MUT (R130G), PTEN MUT (R130L), PTEN MUT (R130P), PTEN MUT (R142Q), PTEN MUT (R142G), PTEN MUT (R142P), PTEN MUT (R142W), PTEN MUT (R159G), PTEN MUT (R159M), PTEN MUT (R15I), PTEN MUT (R15K), PTEN MUT (R15T), PTEN MUT (R173C), PTEN MUT (R173H), PTEN MUT (R173L), PTEN MU…	complete	YES	PIK3CB inhibitors	PTEN oncogenic mutation	Responsive	934			CASE REPORT	cgi	ASCO 2014 (abstr 2514)	*
*		Prostate adenocarcinoma	PRAD	PTEN MUT (A120E), PTEN MUT (A120T), PTEN MUT (A121G), PTEN MUT (A126V), PTEN MUT (A148T), PTEN MUT (A79T), PTEN MUT (R130Q), PTEN MUT (R130G), PTEN MUT (R130L), PTEN MUT (R130P), PTEN MUT (R142Q), PTEN MUT (R142G), PTEN MUT (R142P), PTEN MUT (R142W), PTEN MUT (R159G), PTEN MUT (R159M), PTEN MUT (R15I), PTEN MUT (R15K), PTEN MUT (R15T), PTEN MUT (R173C), PTEN MUT (R173H), PTEN MUT (R173L), PTEN MU…	only gene	YES	PIK3CB inhibitors	PTEN deletion	Responsive	935			CASE REPORT	cgi	ASCO 2014 (abstr 2514)	*
*		Prostate adenocarcinoma	PRAD	PTEN MUT (A120E), PTEN MUT (A120T), PTEN MUT (A121G), PTEN MUT (A126V), PTEN MUT (A148T), PTEN MUT (A79T), PTEN MUT (R130Q), PTEN MUT (R130G), PTEN MUT (R130L), PTEN MUT (R130P), PTEN MUT (R142Q), PTEN MUT (R142G), PTEN MUT (R142P), PTEN MUT (R142W), PTEN MUT (R159G), PTEN MUT (R159M), PTEN MUT (R15I), PTEN MUT (R15K), PTEN MUT (R15T), PTEN MUT (R173C), PTEN MUT (R173H), PTEN MUT (R173L), PTEN MU…	complete	YES	Everolimus (MTOR inhibitor)	PTEN oncogenic mutation	Responsive	937			C	cgi	PMID:23582881	*
*		Prostate adenocarcinoma	PRAD	PTEN MUT (A120E), PTEN MUT (A120T), PTEN MUT (A121G), PTEN MUT (A126V), PTEN MUT (A148T), PTEN MUT (A79T), PTEN MUT (R130Q), PTEN MUT (R130G), PTEN MUT (R130L), PTEN MUT (R130P), PTEN MUT (R142Q), PTEN MUT (R142G), PTEN MUT (R142P), PTEN MUT (R142W), PTEN MUT (R159G), PTEN MUT (R159M), PTEN MUT (R15I), PTEN MUT (R15K), PTEN MUT (R15T), PTEN MUT (R173C), PTEN MUT (R173H), PTEN MUT (R173L), PTEN MU…	only gene	YES	Everolimus (MTOR inhibitor)	PTEN deletion	Responsive	938			C	cgi	PMID:23582881	*
*		Any cancer type	CANCER	PTEN MUT (A120E), PTEN MUT (A120T), PTEN MUT (A121G), PTEN MUT (A126V), PTEN MUT (A148T), PTEN MUT (A79T), PTEN MUT (R130Q), PTEN MUT (R130G), PTEN MUT (R130L), PTEN MUT (R130P), PTEN MUT (R142Q), PTEN MUT (R142G), PTEN MUT (R142P), PTEN MUT (R142W), PTEN MUT (R159G), PTEN MUT (R159M), PTEN MUT (R15I), PTEN MUT (R15K), PTEN MUT (R15T), PTEN MUT (R173C), PTEN MUT (R173H), PTEN MUT (R173L), PTEN MU…	complete	YES	Sirolimus (MTOR inhibitor)	PTEN oncogenic mutation	Responsive	940			C	cgi	ASCO 2013 (abstr 2532)	*
*		Any cancer type	CANCER	PTEN MUT (A120E), PTEN MUT (A120T), PTEN MUT (A121G), PTEN MUT (A126V), PTEN MUT (A148T), PTEN MUT (A79T), PTEN MUT (R130Q), PTEN MUT (R130G), PTEN MUT (R130L), PTEN MUT (R130P), PTEN MUT (R142Q), PTEN MUT (R142G), PTEN MUT (R142P), PTEN MUT (R142W), PTEN MUT (R159G), PTEN MUT (R159M), PTEN MUT (R15I), PTEN MUT (R15K), PTEN MUT (R15T), PTEN MUT (R173C), PTEN MUT (R173H), PTEN MUT (R173L), PTEN MU…	only gene	YES	Sirolimus (MTOR inhibitor)	PTEN deletion	Responsive	941			C	cgi	ASCO 2013 (abstr 2532)	*
*		Any cancer type	CANCER	PTEN MUT (A120E), PTEN MUT (A120T), PTEN MUT (A121G), PTEN MUT (A126V), PTEN MUT (A148T), PTEN MUT (A79T), PTEN MUT (R130Q), PTEN MUT (R130G), PTEN MUT (R130L), PTEN MUT (R130P), PTEN MUT (R142Q), PTEN MUT (R142G), PTEN MUT (R142P), PTEN MUT (R142W), PTEN MUT (R159G), PTEN MUT (R159M), PTEN MUT (R15I), PTEN MUT (R15K), PTEN MUT (R15T), PTEN MUT (R173C), PTEN MUT (R173H), PTEN MUT (R173L), PTEN MU…	complete	YES	Gsk2636771 + Azd8186	PTEN (D326N,G165R,T277A,T160I,G129E,G165V,N48K,H93Y,N94I,D92E,D92G,F21A,R173P,L112R,K289E,L108P,R335L,H123Y,R130G,D92V,G251C,R15S,L181P,V133I,C124R,T131A,.,V343L,A126V,T131L,L112P,R173C,G129A,H61D,C136R,H123Q,H61R,P96Q,D331G,M134L,N276S,K342N,Y68H,D92N,M35R,Y68D,P95S,R130Q,R173H,Y155C,H123D,G20E,K62R,R159G,S10N,L23F,C105F,D162G,T319A,Y16C,A126D,H93R,K128Q,I122S,Y65C,F154L,K128T,R130K,R130L,V343E,…	Responsive	1			D	oncokb	oncokb: oncokb=https://www.oncokb.org/gene/PTEN	*
*		Any cancer type	CANCER	PTEN MUT (A120E), PTEN MUT (A120T), PTEN MUT (A121G), PTEN MUT (A126V), PTEN MUT (A148T), PTEN MUT (A79T), PTEN MUT (R130Q), PTEN MUT (R130G), PTEN MUT (R130L), PTEN MUT (R130P), PTEN MUT (R142Q), PTEN MUT (R142G), PTEN MUT (R142P), PTEN MUT (R142W), PTEN MUT (R159G), PTEN MUT (R159M), PTEN MUT (R15I), PTEN MUT (R15K), PTEN MUT (R15T), PTEN MUT (R173C), PTEN MUT (R173H), PTEN MUT (R173L), PTEN MU…	only gene	YES	Gsk2636771 + Azd8186	PTEN deletion	Responsive	2			D	oncokb	oncokb: oncokb=https://www.oncokb.org/gene/PTEN	*
*		Endometrial adenocarcinoma	EDA	PTEN MUT (A120E), PTEN MUT (A120T), PTEN MUT (A121G), PTEN MUT (A126V), PTEN MUT (A148T), PTEN MUT (A79T), PTEN MUT (R130Q), PTEN MUT (R130G), PTEN MUT (R130L), PTEN MUT (R130P), PTEN MUT (R142Q), PTEN MUT (R142G), PTEN MUT (R142P), PTEN MUT (R142W), PTEN MUT (R159G), PTEN MUT (R159M), PTEN MUT (R15I), PTEN MUT (R15K), PTEN MUT (R15T), PTEN MUT (R173C), PTEN MUT (R173H), PTEN MUT (R173L), PTEN MU…	complete	YES	Everolimus	PTEN oncogenic mutation	Responsive	327			B	CIVIC	CIVIC: CIVIC=https://civicdb.org/events/genes/41/summary	*
*		Head an neck squamous	HNSC	PTEN MUT (A120E), PTEN MUT (A120T), PTEN MUT (A121G), PTEN MUT (A126V), PTEN MUT (A148T), PTEN MUT (A79T), PTEN MUT (R130Q), PTEN MUT (R130G), PTEN MUT (R130L), PTEN MUT (R130P), PTEN MUT (R142Q), PTEN MUT (R142G), PTEN MUT (R142P), PTEN MUT (R142W), PTEN MUT (R159G), PTEN MUT (R159M), PTEN MUT (R15I), PTEN MUT (R15K), PTEN MUT (R15T), PTEN MUT (R173C), PTEN MUT (R173H), PTEN MUT (R173L), PTEN MU…	complete	YES	Taselisib + Gdc	PTEN oncogenic mutation	Resistant	444			D	CIVIC	CIVIC: CIVIC=https://civicdb.org/events/genes/41/summary	*
*		Prostate adenocarcinoma	PRAD	PTEN MUT (A120E), PTEN MUT (A120T), PTEN MUT (A121G), PTEN MUT (A126V), PTEN MUT (A148T), PTEN MUT (A79T), PTEN MUT (R130Q), PTEN MUT (R130G), PTEN MUT (R130L), PTEN MUT (R130P), PTEN MUT (R142Q), PTEN MUT (R142G), PTEN MUT (R142P), PTEN MUT (R142W), PTEN MUT (R159G), PTEN MUT (R159M), PTEN MUT (R15I), PTEN MUT (R15K), PTEN MUT (R15T), PTEN MUT (R173C), PTEN MUT (R173H), PTEN MUT (R173L), PTEN MU…	complete	YES	Enzalutamide + Alpelisib + Azd8186	PTEN oncogenic mutation	Responsive	663			D	CIVIC	CIVIC: CIVIC=https://civicdb.org/events/genes/41/summary	*
*		Breast adenocarcinoma	BRCA	PTEN MUT (A120E), PTEN MUT (A120T), PTEN MUT (A121G), PTEN MUT (A126V), PTEN MUT (A148T), PTEN MUT (A79T), PTEN MUT (R130Q), PTEN MUT (R130G), PTEN MUT (R130L), PTEN MUT (R130P), PTEN MUT (R142Q), PTEN MUT (R142G), PTEN MUT (R142P), PTEN MUT (R142W), PTEN MUT (R159G), PTEN MUT (R159M), PTEN MUT (R15I), PTEN MUT (R15K), PTEN MUT (R15T), PTEN MUT (R173C), PTEN MUT (R173H), PTEN MUT (R173L), PTEN MU…	only gene	YES	Fulvestrant + Everolimus	PTEN expression	Resistant	664			C	CIVIC	CIVIC: CIVIC=https://civicdb.org/events/genes/41/summary	*
*		Glioma	G	PTEN MUT (A120E), PTEN MUT (A120T), PTEN MUT (A121G), PTEN MUT (A126V), PTEN MUT (A148T), PTEN MUT (A79T), PTEN MUT (R130Q), PTEN MUT (R130G), PTEN MUT (R130L), PTEN MUT (R130P), PTEN MUT (R142Q), PTEN MUT (R142G), PTEN MUT (R142P), PTEN MUT (R142W), PTEN MUT (R159G), PTEN MUT (R159M), PTEN MUT (R15I), PTEN MUT (R15K), PTEN MUT (R15T), PTEN MUT (R173C), PTEN MUT (R173H), PTEN MUT (R173L), PTEN MU…	only gene	YES	Egfr	PTEN expression	Responsive	665			B	CIVIC	CIVIC: CIVIC=https://civicdb.org/events/genes/41/summary	*
*		Any cancer type	CANCER	PTEN MUT (A120E), PTEN MUT (A120T), PTEN MUT (A121G), PTEN MUT (A126V), PTEN MUT (A148T), PTEN MUT (A79T), PTEN MUT (R130Q), PTEN MUT (R130G), PTEN MUT (R130L), PTEN MUT (R130P), PTEN MUT (R142Q), PTEN MUT (R142G), PTEN MUT (R142P), PTEN MUT (R142W), PTEN MUT (R159G), PTEN MUT (R159M), PTEN MUT (R15I), PTEN MUT (R15K), PTEN MUT (R15T), PTEN MUT (R173C), PTEN MUT (R173H), PTEN MUT (R173L), PTEN MU…	complete	YES	Ipatasertib	PTEN oncogenic mutation	Responsive	885			D	CIVIC	CIVIC: CIVIC=https://civicdb.org/events/genes/41/summary	*
*		Glioma	G	PTEN MUT (A120E), PTEN MUT (A120T), PTEN MUT (A121G), PTEN MUT (A126V), PTEN MUT (A148T), PTEN MUT (A79T), PTEN MUT (R130Q), PTEN MUT (R130G), PTEN MUT (R130L), PTEN MUT (R130P), PTEN MUT (R142Q), PTEN MUT (R142G), PTEN MUT (R142P), PTEN MUT (R142W), PTEN MUT (R159G), PTEN MUT (R159M), PTEN MUT (R15I), PTEN MUT (R15K), PTEN MUT (R15T), PTEN MUT (R173C), PTEN MUT (R173H), PTEN MUT (R173L), PTEN MU…	only gene	YES	Dacomitinib	PTEN expression	Responsive	886			D	CIVIC	CIVIC: CIVIC=https://civicdb.org/events/genes/41/summary	*
*		Head an neck	HNC	PTEN MUT (A120E), PTEN MUT (A120T), PTEN MUT (A121G), PTEN MUT (A126V), PTEN MUT (A148T), PTEN MUT (A79T), PTEN MUT (R130Q), PTEN MUT (R130G), PTEN MUT (R130L), PTEN MUT (R130P), PTEN MUT (R142Q), PTEN MUT (R142G), PTEN MUT (R142P), PTEN MUT (R142W), PTEN MUT (R159G), PTEN MUT (R159M), PTEN MUT (R15I), PTEN MUT (R15K), PTEN MUT (R15T), PTEN MUT (R173C), PTEN MUT (R173H), PTEN MUT (R173L), PTEN MU…	complete	YES	Pictilisib + N-Alpha-L-Acetyl-Arginine	PTEN oncogenic mutation	Responsive	979			D	CIVIC	CIVIC: CIVIC=https://civicdb.org/events/genes/41/summary	*
*		Glioma	G	PTEN MUT (A120E), PTEN MUT (A120T), PTEN MUT (A121G), PTEN MUT (A126V), PTEN MUT (A148T), PTEN MUT (A79T), PTEN MUT (R130Q), PTEN MUT (R130G), PTEN MUT (R130L), PTEN MUT (R130P), PTEN MUT (R142Q), PTEN MUT (R142G), PTEN MUT (R142P), PTEN MUT (R142W), PTEN MUT (R159G), PTEN MUT (R159M), PTEN MUT (R15I), PTEN MUT (R15K), PTEN MUT (R15T), PTEN MUT (R173C), PTEN MUT (R173H), PTEN MUT (R173L), PTEN MU…	only gene	YES	Gefitinib + Erlotinib	PTEN expression	Responsive	980			B	CIVIC	CIVIC: CIVIC=https://civicdb.org/events/genes/41/summary	*
*		Breast adenocarcinoma	BRCA	PTEN MUT (A120E), PTEN MUT (A120T), PTEN MUT (A121G), PTEN MUT (A126V), PTEN MUT (A148T), PTEN MUT (A79T), PTEN MUT (R130Q), PTEN MUT (R130G), PTEN MUT (R130L), PTEN MUT (R130P), PTEN MUT (R142Q), PTEN MUT (R142G), PTEN MUT (R142P), PTEN MUT (R142W), PTEN MUT (R159G), PTEN MUT (R159M), PTEN MUT (R15I), PTEN MUT (R15K), PTEN MUT (R15T), PTEN MUT (R173C), PTEN MUT (R173H), PTEN MUT (R173L), PTEN MU…	only gene	YES	Trastuzumab	PTEN expression	Responsive	981			B	CIVIC	CIVIC: CIVIC=https://civicdb.org/events/genes/41/summary	*
*		Prostate adenocarcinoma	PRAD	PTEN MUT (A120E), PTEN MUT (A120T), PTEN MUT (A121G), PTEN MUT (A126V), PTEN MUT (A148T), PTEN MUT (A79T), PTEN MUT (R130Q), PTEN MUT (R130G), PTEN MUT (R130L), PTEN MUT (R130P), PTEN MUT (R142Q), PTEN MUT (R142G), PTEN MUT (R142P), PTEN MUT (R142W), PTEN MUT (R159G), PTEN MUT (R159M), PTEN MUT (R15I), PTEN MUT (R15K), PTEN MUT (R15T), PTEN MUT (R173C), PTEN MUT (R173H), PTEN MUT (R173L), PTEN MU…	only gene	YES	Everolimus	PTEN deletion	Responsive	982			B	CIVIC	CIVIC: CIVIC=https://civicdb.org/events/genes/41/summary	*
*																*
*	TP53															*
*																*
*		DISEASES	CTYPE	SAMPLE_ALTERATION	ALTERATION_MATCH	CTYPE_MATCH	DRUGS	BIOMARKER	RESPONSE	BIOMARKER_IDX	RESISTANCE_LIST	RESISTANCE_TYPE	EVIDENCE_LABEL	SOURCE	SOURCE_DETAILS	*
*		Liposarcoma	LIP	TP53 MUT (A138P), TP53 MUT (A138V), TP53 MUT (A159F), TP53 MUT (A159P), TP53 MUT (A159T), TP53 MUT (A161D), TP53 MUT (A161T), TP53 MUT (A189V), TP53 MUT (A276D), TP53 MUT (A276G), TP53 MUT (A276P), TP53 MUT (A347D), TP53 MUT (A347V), TP53 MUT (R110C), TP53 MUT (R110H), TP53 MUT (R110L), TP53 MUT (R110P), TP53 MUT (R110S), TP53 MUT (R156C), TP53 MUT (R156H), TP53 MUT (R158C), TP53 MUT (R158H), TP5…	complete	YES	MDM2 inhibitors	TP53 oncogenic mutation	Resistant	416			C	cgi	PMID:23084521;ASCO 2015 (abstr 10564)	*
*		Breast adenocarcinoma	BRCA	TP53 MUT (A138P), TP53 MUT (A138V), TP53 MUT (A159F), TP53 MUT (A159P), TP53 MUT (A159T), TP53 MUT (A161D), TP53 MUT (A161T), TP53 MUT (A189V), TP53 MUT (A276D), TP53 MUT (A276G), TP53 MUT (A276P), TP53 MUT (A347D), TP53 MUT (A347V), TP53 MUT (R110C), TP53 MUT (R110H), TP53 MUT (R110L), TP53 MUT (R110P), TP53 MUT (R110S), TP53 MUT (R156C), TP53 MUT (R156H), TP53 MUT (R158C), TP53 MUT (R158H), TP5…	complete	YES	Abemaciclib (CDK4/CDK6 inhibitor)	TP53 oncogenic mutation	Resistant	434			C	cgi	PMID:27217383	*
*		Female germ cell tumor, Male germ cell tumor	FGCT, MGCT	TP53 MUT (A138P), TP53 MUT (A138V), TP53 MUT (A159F), TP53 MUT (A159P), TP53 MUT (A159T), TP53 MUT (A161D), TP53 MUT (A161T), TP53 MUT (A189V), TP53 MUT (A276D), TP53 MUT (A276G), TP53 MUT (A276P), TP53 MUT (A347D), TP53 MUT (A347V), TP53 MUT (R110C), TP53 MUT (R110H), TP53 MUT (R110L), TP53 MUT (R110P), TP53 MUT (R110S), TP53 MUT (R156C), TP53 MUT (R156H), TP53 MUT (R158C), TP53 MUT (R158H), TP5…	complete	YES	Cisplatin (Chemotherapy)	TP53 oncogenic mutation	Resistant	560			C	cgi	PMID:27646943	*
*		Acute myeloid leukemia	AML	TP53 MUT (A138P), TP53 MUT (A138V), TP53 MUT (A159F), TP53 MUT (A159P), TP53 MUT (A159T), TP53 MUT (A161D), TP53 MUT (A161T), TP53 MUT (A189V), TP53 MUT (A276D), TP53 MUT (A276G), TP53 MUT (A276P), TP53 MUT (A347D), TP53 MUT (A347V), TP53 MUT (R110C), TP53 MUT (R110H), TP53 MUT (R110L), TP53 MUT (R110P), TP53 MUT (R110S), TP53 MUT (R156C), TP53 MUT (R156H), TP53 MUT (R158C), TP53 MUT (R158H), TP5…	only alteration type	YES	HDM2 inhibitors	TP53 wildtype	Responsive	1031			C	cgi	AACR 2017 (abstr CT152)	*
*		Any cancer type	CANCER	TP53 MUT (R248Q)	complete	YES	HSP90 inhibitors	TP53 (R248Q,R175H)	Responsive	1032			D	cgi	PMID:26009011	*
*		Any cancer type	CANCER	TP53 MUT (R248Q)	complete	YES	HSP90 inhibitors	TP53 (R248Q,R175H)	Responsive	1033			D	cgi	PMID:26009011	*
*		Head an neck	HNC	TP53 MUT (A138P), TP53 MUT (A138V), TP53 MUT (A159F), TP53 MUT (A159P), TP53 MUT (A159T), TP53 MUT (A161D), TP53 MUT (A161T), TP53 MUT (A189V), TP53 MUT (A276D), TP53 MUT (A276G), TP53 MUT (A276P), TP53 MUT (A347D), TP53 MUT (A347V), TP53 MUT (R110C), TP53 MUT (R110H), TP53 MUT (R110L), TP53 MUT (R110P), TP53 MUT (R110S), TP53 MUT (R156C), TP53 MUT (R156H), TP53 MUT (R158C), TP53 MUT (R158H), TP5…	complete	YES	WEE1 inhibitors	TP53 oncogenic mutation	Responsive	1035			D	cgi	PMID:25125259	*
*		B cell lymphoma	BCL	TP53 MUT (A138P), TP53 MUT (A138V), TP53 MUT (A159F), TP53 MUT (A159P), TP53 MUT (A159T), TP53 MUT (A161D), TP53 MUT (A161T), TP53 MUT (A189V), TP53 MUT (A276D), TP53 MUT (A276G), TP53 MUT (A276P), TP53 MUT (A347D), TP53 MUT (A347V), TP53 MUT (R110C), TP53 MUT (R110H), TP53 MUT (R110L), TP53 MUT (R110P), TP53 MUT (R110S), TP53 MUT (R156C), TP53 MUT (R156H), TP53 MUT (R158C), TP53 MUT (R158H), TP5…	complete	YES	AZD6738 (ATR inhibitor)	TP53 oncogenic mutation	Responsive	1037			C	cgi	NCT01955668;https://ash.confex.com/ash/2014/webprogram/Paper71027.html	*
*		B cell lymphoma	BCL	TP53 MUT (A138P), TP53 MUT (A138V), TP53 MUT (A159F), TP53 MUT (A159P), TP53 MUT (A159T), TP53 MUT (A161D), TP53 MUT (A161T), TP53 MUT (A189V), TP53 MUT (A276D), TP53 MUT (A276G), TP53 MUT (A276P), TP53 MUT (A347D), TP53 MUT (A347V), TP53 MUT (R110C), TP53 MUT (R110H), TP53 MUT (R110L), TP53 MUT (R110P), TP53 MUT (R110S), TP53 MUT (R156C), TP53 MUT (R156H), TP53 MUT (R158C), TP53 MUT (R158H), TP5…	only gene	YES	AZD6738 (ATR inhibitor)	TP53 deletion	Responsive	1038			C	cgi	NCT01955668;https://ash.confex.com/ash/2014/webprogram/Paper71027.html	*
*		Acute myeloid leukemia, Myelodisplasic proliferative syndrome	AML, MDPS	TP53 MUT (A138P), TP53 MUT (A138V), TP53 MUT (A159F), TP53 MUT (A159P), TP53 MUT (A159T), TP53 MUT (A161D), TP53 MUT (A161T), TP53 MUT (A189V), TP53 MUT (A276D), TP53 MUT (A276G), TP53 MUT (A276P), TP53 MUT (A347D), TP53 MUT (A347V), TP53 MUT (R110C), TP53 MUT (R110H), TP53 MUT (R110L), TP53 MUT (R110P), TP53 MUT (R110S), TP53 MUT (R156C), TP53 MUT (R156H), TP53 MUT (R158C), TP53 MUT (R158H), TP5…	complete	YES	Decitabine (Chemotherapy)	TP53 oncogenic mutation	Responsive	1040			C	cgi	PMID:27959731	*
*		Bladder	BLCA	TP53 MUT (A138P), TP53 MUT (A138V), TP53 MUT (A159F), TP53 MUT (A159P), TP53 MUT (A159T), TP53 MUT (A161D), TP53 MUT (A161T), TP53 MUT (A189V), TP53 MUT (A276D), TP53 MUT (A276G), TP53 MUT (A276P), TP53 MUT (A347D), TP53 MUT (A347V), TP53 MUT (R110C), TP53 MUT (R110H), TP53 MUT (R110L), TP53 MUT (R110P), TP53 MUT (R110S), TP53 MUT (R156C), TP53 MUT (R156H), TP53 MUT (R158C), TP53 MUT (R158H), TP5…	complete	YES	Doxorubicin (Anthracycline antitumor antibiotic)	TP53 oncogenic mutation	Responsive	1041			D	cgi	PMID:27397505	*
*		Bladder	BLCA	TP53 MUT (A138P), TP53 MUT (A138V), TP53 MUT (A159F), TP53 MUT (A159P), TP53 MUT (A159T), TP53 MUT (A161D), TP53 MUT (A161T), TP53 MUT (A189V), TP53 MUT (A276D), TP53 MUT (A276G), TP53 MUT (A276P), TP53 MUT (A347D), TP53 MUT (A347V), TP53 MUT (R110C), TP53 MUT (R110H), TP53 MUT (R110L), TP53 MUT (R110P), TP53 MUT (R110S), TP53 MUT (R156C), TP53 MUT (R156H), TP53 MUT (R158C), TP53 MUT (R158H), TP5…	complete	YES	Gemcitabine (Chemotherapy)	TP53 oncogenic mutation	Responsive	1042			D	cgi	PMID:27397505	*
*		Bladder	BLCA	TP53 MUT (A138P), TP53 MUT (A138V), TP53 MUT (A159F), TP53 MUT (A159P), TP53 MUT (A159T), TP53 MUT (A161D), TP53 MUT (A161T), TP53 MUT (A189V), TP53 MUT (A276D), TP53 MUT (A276G), TP53 MUT (A276P), TP53 MUT (A347D), TP53 MUT (A347V), TP53 MUT (R110C), TP53 MUT (R110H), TP53 MUT (R110L), TP53 MUT (R110P), TP53 MUT (R110S), TP53 MUT (R156C), TP53 MUT (R156H), TP53 MUT (R158C), TP53 MUT (R158H), TP5…	complete	YES	Mitomycin C (Chemotherapy)	TP53 oncogenic mutation	Responsive	1043			D	cgi	PMID:27397505	*
*		Ovary	OV	TP53 MUT (A138P), TP53 MUT (A138V), TP53 MUT (A159F), TP53 MUT (A159P), TP53 MUT (A159T), TP53 MUT (A161D), TP53 MUT (A161T), TP53 MUT (A189V), TP53 MUT (A276D), TP53 MUT (A276G), TP53 MUT (A276P), TP53 MUT (A347D), TP53 MUT (A347V), TP53 MUT (R110C), TP53 MUT (R110H), TP53 MUT (R110L), TP53 MUT (R110P), TP53 MUT (R110S), TP53 MUT (R156C), TP53 MUT (R156H), TP53 MUT (R158C), TP53 MUT (R158H), TP5…	complete	YES	WEE1 inhibitors	TP53 oncogenic mutation	Responsive	1044			C	cgi	PMID:27998224	*
*		Thymic	THYM	TP53 MUT (A138P), TP53 MUT (A138V), TP53 MUT (A159F), TP53 MUT (A159P), TP53 MUT (A159T), TP53 MUT (A161D), TP53 MUT (A161T), TP53 MUT (A189V), TP53 MUT (A276D), TP53 MUT (A276G), TP53 MUT (A276P), TP53 MUT (A347D), TP53 MUT (A347V), TP53 MUT (R110C), TP53 MUT (R110H), TP53 MUT (R110L), TP53 MUT (R110P), TP53 MUT (R110S), TP53 MUT (R156C), TP53 MUT (R156H), TP53 MUT (R158C), TP53 MUT (R158H), TP5…	complete	YES	Pramlintide (Amylin analogue)	TP53 oncogenic mutation	Responsive	1045			D	cgi	PMID:25409149	*
*		Thymic	THYM	TP53 MUT (A138P), TP53 MUT (A138V), TP53 MUT (A159F), TP53 MUT (A159P), TP53 MUT (A159T), TP53 MUT (A161D), TP53 MUT (A161T), TP53 MUT (A189V), TP53 MUT (A276D), TP53 MUT (A276G), TP53 MUT (A276P), TP53 MUT (A347D), TP53 MUT (A347V), TP53 MUT (R110C), TP53 MUT (R110H), TP53 MUT (R110L), TP53 MUT (R110P), TP53 MUT (R110S), TP53 MUT (R156C), TP53 MUT (R156H), TP53 MUT (R158C), TP53 MUT (R158H), TP5…	only gene	YES	Pramlintide (Amylin analogue)	TP53 deletion	Responsive	1046			D	cgi	PMID:25409149	*
*		Any cancer type	CANCER	TP53 MUT (R158H), TP53 MUT (R248Q), TP53 MUT (R280K), TP53 MUT (R280T), TP53 MUT (G245S), TP53 MUT (V157F)	complete	YES	Amgmds3	TP53 (M237I,R248Q,R249S,V157F,R280T,R158H,R280K,R158L,G245S)	Resistant	333			D	CIVIC	CIVIC: CIVIC=https://civicdb.org/events/genes/45/summary	*
*		Stomach	ST	TP53 MUT (A138P), TP53 MUT (A138V), TP53 MUT (A159F), TP53 MUT (A159P), TP53 MUT (A159T), TP53 MUT (A161D), TP53 MUT (A161T), TP53 MUT (A189V), TP53 MUT (A276D), TP53 MUT (A276G), TP53 MUT (A276P), TP53 MUT (A347D), TP53 MUT (A347V), TP53 MUT (R110C), TP53 MUT (R110H), TP53 MUT (R110L), TP53 MUT (R110P), TP53 MUT (R110S), TP53 MUT (R156C), TP53 MUT (R156H), TP53 MUT (R158C), TP53 MUT (R158H), TP5…	complete	YES	2-Aminoethyl Dihydrogen Phosphate	TP53 (R213P,Y220C,R282L,R273C,.,R175H)	Responsive	334			C	CIVIC	CIVIC: CIVIC=https://civicdb.org/events/genes/45/summary	*
*		Non-small cell lung	NSCLC	TP53 MUT (A138P), TP53 MUT (A138V), TP53 MUT (A159F), TP53 MUT (A159P), TP53 MUT (A159T), TP53 MUT (A161D), TP53 MUT (A161T), TP53 MUT (A189V), TP53 MUT (A276D), TP53 MUT (A276G), TP53 MUT (A276P), TP53 MUT (A347D), TP53 MUT (A347V), TP53 MUT (R110C), TP53 MUT (R110H), TP53 MUT (R110L), TP53 MUT (R110P), TP53 MUT (R110S), TP53 MUT (R156C), TP53 MUT (R156H), TP53 MUT (R158C), TP53 MUT (R158H), TP5…	complete	YES	Docetaxel + Selumetinib	TP53 oncogenic mutation	Responsive	335			D	CIVIC	CIVIC: CIVIC=https://civicdb.org/events/genes/45/summary	*
*		Chronic lymphocytic leukemia	CLL	TP53 MUT (A138P), TP53 MUT (A138V), TP53 MUT (A159F), TP53 MUT (A159P), TP53 MUT (A159T), TP53 MUT (A161D), TP53 MUT (A161T), TP53 MUT (A189V), TP53 MUT (A276D), TP53 MUT (A276G), TP53 MUT (A276P), TP53 MUT (A347D), TP53 MUT (A347V), TP53 MUT (R110C), TP53 MUT (R110H), TP53 MUT (R110L), TP53 MUT (R110P), TP53 MUT (R110S), TP53 MUT (R156C), TP53 MUT (R156H), TP53 MUT (R158C), TP53 MUT (R158H), TP5…	complete	YES	Alemtuzumab	TP53 oncogenic mutation	Responsive	449			B	CIVIC	CIVIC: CIVIC=https://civicdb.org/events/genes/45/summary	*
*		Breast adenocarcinoma	BRCA	TP53 MUT (A138P), TP53 MUT (A138V), TP53 MUT (A159F), TP53 MUT (A159P), TP53 MUT (A159T), TP53 MUT (A161D), TP53 MUT (A161T), TP53 MUT (A189V), TP53 MUT (A276D), TP53 MUT (A276G), TP53 MUT (A276P), TP53 MUT (A347D), TP53 MUT (A347V), TP53 MUT (R110C), TP53 MUT (R110H), TP53 MUT (R110L), TP53 MUT (R110P), TP53 MUT (R110S), TP53 MUT (R156C), TP53 MUT (R156H), TP53 MUT (R158C), TP53 MUT (R158H), TP5…	complete	YES	Doxorubicin	TP53 (R175H,.,R249.)	Responsive	671			B	CIVIC	CIVIC: CIVIC=https://civicdb.org/events/genes/45/summary	*
*		Non-small cell lung	NSCLC	TP53 MUT (A138P), TP53 MUT (A138V), TP53 MUT (A159F), TP53 MUT (A159P), TP53 MUT (A159T), TP53 MUT (A161D), TP53 MUT (A161T), TP53 MUT (A189V), TP53 MUT (A276D), TP53 MUT (A276G), TP53 MUT (A276P), TP53 MUT (A347D), TP53 MUT (A347V), TP53 MUT (R110C), TP53 MUT (R110H), TP53 MUT (R110L), TP53 MUT (R110P), TP53 MUT (R110S), TP53 MUT (R156C), TP53 MUT (R156H), TP53 MUT (R158C), TP53 MUT (R158H), TP5…	complete	YES	Docetaxel	TP53 oncogenic mutation	Resistant	672			D	CIVIC	CIVIC: CIVIC=https://civicdb.org/events/genes/45/summary	*
*		Stomach	ST	TP53 MUT (A138P), TP53 MUT (A138V), TP53 MUT (A159F), TP53 MUT (A159P), TP53 MUT (A159T), TP53 MUT (A161D), TP53 MUT (A161T), TP53 MUT (A189V), TP53 MUT (A276D), TP53 MUT (A276G), TP53 MUT (A276P), TP53 MUT (A347D), TP53 MUT (A347V), TP53 MUT (R110C), TP53 MUT (R110H), TP53 MUT (R110L), TP53 MUT (R110P), TP53 MUT (R110S), TP53 MUT (R156C), TP53 MUT (R156H), TP53 MUT (R158C), TP53 MUT (R158H), TP5…	complete	YES	Chemotherapy	TP53 oncogenic mutation	Responsive	673			B	CIVIC	CIVIC: CIVIC=https://civicdb.org/events/genes/45/summary	*
*		Breast adenocarcinoma	BRCA	TP53 MUT (A138P), TP53 MUT (A138V), TP53 MUT (A159F), TP53 MUT (A159P), TP53 MUT (A159T), TP53 MUT (A161D), TP53 MUT (A161T), TP53 MUT (A189V), TP53 MUT (A276D), TP53 MUT (A276G), TP53 MUT (A276P), TP53 MUT (A347D), TP53 MUT (A347V), TP53 MUT (R110C), TP53 MUT (R110H), TP53 MUT (R110L), TP53 MUT (R110P), TP53 MUT (R110S), TP53 MUT (R156C), TP53 MUT (R156H), TP53 MUT (R158C), TP53 MUT (R158H), TP5…	complete	YES	Tamoxifen	TP53 oncogenic mutation	Resistant	674			C	CIVIC	CIVIC: CIVIC=https://civicdb.org/events/genes/45/summary	*
*		Leukemia	LK	TP53 MUT (A138P), TP53 MUT (A138V), TP53 MUT (A159F), TP53 MUT (A159P), TP53 MUT (A159T), TP53 MUT (A161D), TP53 MUT (A161T), TP53 MUT (A189V), TP53 MUT (A276D), TP53 MUT (A276G), TP53 MUT (A276P), TP53 MUT (A347D), TP53 MUT (A347V), TP53 MUT (R110C), TP53 MUT (R110H), TP53 MUT (R110L), TP53 MUT (R110P), TP53 MUT (R110S), TP53 MUT (R156C), TP53 MUT (R156H), TP53 MUT (R158C), TP53 MUT (R158H), TP5…	only alteration type	YES	Unii-Q8Mi0X869M	TP53 wildtype	Responsive	675			B	CIVIC	CIVIC: CIVIC=https://civicdb.org/events/genes/45/summary	*
*		Any cancer type	CANCER	TP53 MUT (A138P), TP53 MUT (A138V), TP53 MUT (A159F), TP53 MUT (A159P), TP53 MUT (A159T), TP53 MUT (A161D), TP53 MUT (A161T), TP53 MUT (A189V), TP53 MUT (A276D), TP53 MUT (A276G), TP53 MUT (A276P), TP53 MUT (A347D), TP53 MUT (A347V), TP53 MUT (R110C), TP53 MUT (R110H), TP53 MUT (R110L), TP53 MUT (R110P), TP53 MUT (R110S), TP53 MUT (R156C), TP53 MUT (R156H), TP53 MUT (R158C), TP53 MUT (R158H), TP5…	only alteration type	YES	Cisplatin	TP53 (P47S)	Resistant	887			D	CIVIC	CIVIC: CIVIC=https://civicdb.org/events/genes/45/summary	*
*		Any cancer type	CANCER	TP53 MUT (A138P), TP53 MUT (A138V), TP53 MUT (A159F), TP53 MUT (A159P), TP53 MUT (A159T), TP53 MUT (A161D), TP53 MUT (A161T), TP53 MUT (A189V), TP53 MUT (A276D), TP53 MUT (A276G), TP53 MUT (A276P), TP53 MUT (A347D), TP53 MUT (A347V), TP53 MUT (R110C), TP53 MUT (R110H), TP53 MUT (R110L), TP53 MUT (R110P), TP53 MUT (R110S), TP53 MUT (R156C), TP53 MUT (R156H), TP53 MUT (R158C), TP53 MUT (R158H), TP5…	only alteration type	YES	Nutlin-3	TP53 wildtype	Responsive	888			D	CIVIC	CIVIC: CIVIC=https://civicdb.org/events/genes/45/summary	*
*		Any cancer type	CANCER	TP53 MUT (A138P), TP53 MUT (A138V), TP53 MUT (A159F), TP53 MUT (A159P), TP53 MUT (A159T), TP53 MUT (A161D), TP53 MUT (A161T), TP53 MUT (A189V), TP53 MUT (A276D), TP53 MUT (A276G), TP53 MUT (A276P), TP53 MUT (A347D), TP53 MUT (A347V), TP53 MUT (R110C), TP53 MUT (R110H), TP53 MUT (R110L), TP53 MUT (R110P), TP53 MUT (R110S), TP53 MUT (R156C), TP53 MUT (R156H), TP53 MUT (R158C), TP53 MUT (R158P), TP5…	only alteration type	YES	Amgmds3	TP53 wildtype	Responsive	889	333	Resistant	D	CIVIC	CIVIC: CIVIC=https://civicdb.org/events/genes/45/summary	*
*		Colorectal adenocarcinoma	COREAD	TP53 MUT (A138P), TP53 MUT (A138V), TP53 MUT (A159F), TP53 MUT (A159P), TP53 MUT (A159T), TP53 MUT (A161D), TP53 MUT (A161T), TP53 MUT (A189V), TP53 MUT (A276D), TP53 MUT (A276G), TP53 MUT (A276P), TP53 MUT (A347D), TP53 MUT (A347V), TP53 MUT (R110C), TP53 MUT (R110H), TP53 MUT (R110L), TP53 MUT (R110P), TP53 MUT (R110S), TP53 MUT (R156C), TP53 MUT (R156H), TP53 MUT (R158C), TP53 MUT (R158H), TP5…	only alteration type	YES	Oxaliplatin + Capecitabine + Cetuximab	TP53 wildtype	Responsive	890			B	CIVIC	CIVIC: CIVIC=https://civicdb.org/events/genes/45/summary	*
*		Ovary	OV	TP53 MUT (A138P), TP53 MUT (A138V), TP53 MUT (A159F), TP53 MUT (A159P), TP53 MUT (A159T), TP53 MUT (A161D), TP53 MUT (A161T), TP53 MUT (A189V), TP53 MUT (A276D), TP53 MUT (A276G), TP53 MUT (A276P), TP53 MUT (A347D), TP53 MUT (A347V), TP53 MUT (R110C), TP53 MUT (R110H), TP53 MUT (R110L), TP53 MUT (R110P), TP53 MUT (R110S), TP53 MUT (R156C), TP53 MUT (R156H), TP53 MUT (R158C), TP53 MUT (R158H), TP5…	only gene	YES	Carboplatin + Cisplatin	TP53 overexpression	Resistant	987			B	CIVIC	CIVIC: CIVIC=https://civicdb.org/events/genes/45/summary	*
*		Ovary	OV	TP53 MUT (R273L), TP53 MUT (Y234C)	complete	YES	Cisplatin + Carboplatin	TP53 (Y234C,R273L)	Resistant	988			C	CIVIC	CIVIC: CIVIC=https://civicdb.org/events/genes/45/summary	*
*		Esophagous adenocarcinoma	ESA	TP53 MUT (A138P), TP53 MUT (A138V), TP53 MUT (A159F), TP53 MUT (A159P), TP53 MUT (A159T), TP53 MUT (A161D), TP53 MUT (A161T), TP53 MUT (A189V), TP53 MUT (A276D), TP53 MUT (A276G), TP53 MUT (A276P), TP53 MUT (A347D), TP53 MUT (A347V), TP53 MUT (R110C), TP53 MUT (R110H), TP53 MUT (R110L), TP53 MUT (R110P), TP53 MUT (R110S), TP53 MUT (R156C), TP53 MUT (R156H), TP53 MUT (R158C), TP53 MUT (R158H), TP5…	only alteration type	YES	Chemotherapy	TP53 wildtype	Responsive	989			B	CIVIC	CIVIC: CIVIC=https://civicdb.org/events/genes/45/summary	*
*		Non-small cell lung	NSCLC	TP53 MUT (A138P), TP53 MUT (A138V), TP53 MUT (A159F), TP53 MUT (A159P), TP53 MUT (A159T), TP53 MUT (A161D), TP53 MUT (A161T), TP53 MUT (A189V), TP53 MUT (A276D), TP53 MUT (A276G), TP53 MUT (A276P), TP53 MUT (A347D), TP53 MUT (A347V), TP53 MUT (R110C), TP53 MUT (R110H), TP53 MUT (R110L), TP53 MUT (R110P), TP53 MUT (R110S), TP53 MUT (R156C), TP53 MUT (R156H), TP53 MUT (R158C), TP53 MUT (R158H), TP5…	only alteration type	YES	Adjuvant Chemotherapy	TP53 wildtype	Responsive	990			B	CIVIC	CIVIC: CIVIC=https://civicdb.org/events/genes/45/summary	*
