# Supplementary material for: Analysis of single-nucleotide polymorphisms in genes associated with triple-negative breast cancer
Source: Front Genet. 2022 Dec 6;13:1071352. doi: 10.3389/fgene.2022.1071352 (PMC9763624; doi:10.3389/fgene.2022.1071352)
Supplement: Supplementary file 4 [file Table1.XLSX]

## Sheet: Sheet1
Supplementary table 1 - Summary of all the genes identified by the framework to have an association with TNBC
ID	Genes	Count	PMIDs
1	BRCA1	45	18950515	21404118	22514011	23171949
			23192404	23423317	23825533	24026861
			24260093	24502646	24894343	25337278
			25416589	25475740	25452441	25682074
			26004083	26280679	28164176	26824983
			28721372	26943587	27256048	27278204
			28085182	28636652	28477318	29152070
			32529167	29116469	29202330	30099541
			30909550	30975216	30720863	31908633
			32098267	32211581	32092597	32724790
			33120919	33708928	33804295	34396843
			31980407
2	TP53	35	22593799	23171949	23423317	23509284
			24205362	23755891	25296970	26076776
			26703669	27472710	27347849	26910472
			27278204	27611952	27806348	27615392
			28393224	28636652	32529167	29202330
			30099541	30630526	30828495	30867801
			30909550	31045815	31383035	32218835
			32714499	33145271	32886682	33120919
			33708928	33804295	34396843
3	BRCA2	25	22514011	23171949	23423317	24502646
			24894343	25475740	25452441	25682074
			26280679	26824983	28477318	29152070
			32529167	29202330	30099541	30909550
			30720863	32098267	32211581	32092597
			32724790	33120919	33708928	33804295
			31980407
4	PIK3CA	21	22473698	23171949	25296970	26353837
			26540293	26680641	27806348	28636652
			31966614	32529167	29202330	30867801
			30859564	32218835	32383785	32886682
			33708928	33804295	33842631	34833123
			34396843
5	PTEN	14	21313761	23423317	23171949	24143235
			24326984	28636652	32529167	29202330
			32383785	33145271	33003585	33708928
			34833123	34396843
6	EGFR	13	18950515	20135347	21457545	22473698
			24205362	22481575	24406864	26680641
			27373987	28446533	28690651	31571924
			32886682
7	PALB2	9	23423317	23825533	25452441	28085182
			30099541	30243941	30909550	31768816
			32029870
8	FOXM1	9	18314908	23171949	28361350	29535384
			30305342	30365046	30729279	31311575
			33835503
9	MYC	9	23171949	24096545	27397723	28636652
			32529167	30820185	31383035	33145271
			33708832
10	BRIP1	8	23171949	23423317	25452441	28085182
			28636652	30099541	30909550	34408776
11	ATM	7	23423317	28085182	32529167	29202330
			30909550	32724790	33145271
12	ERBB2	7	25068292	26618099	28636652	32529167
			32383785	33804295	34396843
13	RAD51	7	23254957	23625599	24811120	25743260
			28034904	33417321	34408776
14	NOTCH1	6	23593544	25068292	28237486	28636652
			29202330	32886682
15	FGFR2	6	20101236	23171949	23423317	24385208
			27472710	29202330
16	BARD1	6	25452441	26010302	28085182	32529167
			30099541	33498765
17	NOTCH2	6	23171949	23423317	25564152	28636652
			33145271	32886682
18	RAD51C	6	25452441	28085182	28636652	30099541
			30099541	30909550
19	RB1	6	23171949	23423317	28636652	32529167
			33145271	34396843
20	CCNE1	5	23171949	23423317	23254957	32529167
			30665374
21	CDKN2A	5	18314908	23171949	23423317	23254957
			32529167
22	HMGA1	5	23658826	31311575	31382504	31300541
			33835503
23	NF-Κb	5	22593799	23593544	25537444	26943587
			27545642
24	NOTCH3	5	20101236	23171949	25564152	28636652
			32886682
25	PARP1	5	21779467	23171949	23825533	32355298
			34408776
26	TOP2A	5	23171949	23254957	24272208	28393224
			33708561
27	TTK	5	23254957	29535384	31297036	33708561
			33665229
28	AKT1	4	27806348	32529167	29202330	33804295
29	BUB1	4	23254957	29535384	31297036	33708561
30	CCL5	4	22593799	29263808	34771505	34717291
31	CCNB1	4	23254957	30140156	33708561	33747220
32	CHEK1	4	23423317	23254957	29535384	30909550
33	CHEK2	4	23423317	28085182	29761796	30909550
34	ESR1	4	22593799	23423317	26618099	30909550
35	FANCA	4	23254957	23825533	33145271	33804295
36	FANCM	4	25288723	28702895	30909550	31700994
37	KRAS	4	21435948	23171949	24205362	32529167
38	MET	4	23171949	24326984	29202330	33854062
39	TGFB1	4	23049873	23423317	30909550	31383035
40	AKT2	3	23171949	32529167	33145271
41	AKT3	3	22722202	31320990	31320990
42	ALK	3	23171949	25803816	33145271
43	ANLN	3	23254957	31636652	33854062
44	ATR	3	23423317	32529167	33145271
45	AURKA	3	23254957	30288111	33674749
46	BRD4	3	20101236	23171949	33145271
47	BUB1B	3	23254957	29535384	33145271
48	CDH1	3	25068292	29202330	33708832
49	CENPA	3	23254957	24676531	31297036
50	CTNNB1	3	25068292	32529167	29202330
51	CXCR4	3	30254632	31190884	31924747
52	ERBB4	3	23171949	29202330	32724790
53	EXO1	3	23254957	30305342	34408776
54	FANCD2	3	23825533	32383785	33804295
55	FGFR1	3	23171949	24385208	25868865
56	FGFR3	3	28636652	29202330	31987043
57	GATA3	3	25068292	28966727	33145271
58	HORMAD1	3	23254957	25770156	30613165
59	HRAS	3	23171949	25537444	32529167
60	KIT	3	22170730	23171949	29202330
61	MDM4	3	23171949	25537444	30909550
62	MKI67	3	22489698	25068292	33708561
63	NFKB1	3	23171949	26006068	28636652
64	NUF2	3	23254957	29535384	33005492
65	PDGFRA	3	23171949	25120810	29202330
66	PLK1	3	23254957	33490149	33708561
67	TERT	3	23171949	30909550	33145271
68	TPX2	3	23254957	33708832	33665229
69	VEGFA	3	23171949	23667446	33145271
70	AKT	2	23593544	32886682
71	ANKLE1	2	30909550	33927264
72	ANKRD10	2	18314908	20101236
73	AnxA1	2	29416802	31461932
74	AnxA2	2	29416802	30478786
75	APC	2	32529167	33145271
76	AR	2	23171949	33708832
77	ATP5C1	2	18314908	20101236
78	AXL	2	27357025	33145271
79	BIRC5	2	23254957	24676531
80	BLM	2	23254957	33145271
81	C12orf32	2	18314908	29535384
82	CASP8	2	23423317	30909550
83	CBS	2	18314908	33650093
84	CCNA1	2	25068292	31297036
85	CCNA2	2	23254957	33708561
86	CCND1	2	23423317	32529167
87	CCNE2	2	23171949	23254957
88	CDCA8	2	23254957	33708832
89	CDK1	2	23171949	33708561
90	CDKN1A	2	23423317	32529167
91	CENPE	2	24928852	31297036
92	CENPF	2	23254957	31297036
93	CHAF1B	2	23049873	23254957
94	CLSPN	2	22593799	23254957
95	CREBBP	2	32724790	33509944
96	CXCL13	2	20946665	26006068
97	DNER	2	23171949	34604089
98	ERBB3	2	32529167	32383785
99	ERCC2	2	23171949	24402573
100	FAM83D	2	23254957	33005492
101	FANCI	2	23254957	26824983
102	FBXW7	2	23171949	29202330
103	FGF2	2	22593799	24385208
104	FOXA1	2	26260807	30146936
105	FOXC1	2	22489698	33854062
106	FZD6	2	27859262	29535384
107	FZD9	2	23049873	34322487
108	GABRP	2	29535384	34322487
109	GIPC1	2	20101236	31897123
110	GLI1	2	23171949	25068292
111	GRB7	2	22140552	22005836
112	GSK3B	2	23171949	31320990
113	HIC1	2	24295734	25068292
114	IDI1	2	18314908	22220191
115	JAK3	2	29202330	33145271
116	KDR	2	29202330	31636652
117	KIF2C	2	23254957	33708832
118	KIFC1	2	23254957	29535384
119	KMT2C	2	28636652	30828495
120	LDHA/B	2	23139210	28314283
121	LGR6	2	30909550	32775619
122	LIFR	2	23254957	32821169
123	LSP1	2	23423317	30909550
124	MAP3K1	2	23423317	30909550
125	MAPK1	2	26006068	32812178
126	MAPK13	2	24336635	27472710
127	MASTL	2	22593799	29535384
128	MDM2	2	23171949	33708832
129	MELK	2	22593799	33708832
130	MGP	2	23254957	31264274
131	MRAS	2	23049873	28636652
132	MSH2	2	25134804	30806579
133	MYBL1	2	23049873	28966727
134	MYBL2	2	29535384	33835503
135	NCAPG	2	23254957	33747220
136	NFIB	2	18314908	23049873
137	NRAS	2	32529167	30859564
138	NRG1	2	23171949	23254957
139	PFKP	2	18314908	29535384
140	PIK3R1	2	32529167	33145271
141	PIM1	2	31496730	32976598
142	PTGS2	2	23171949	25068292
143	PTHLH	2	23254957	30909550
144	PTK2	2	32529167	29535384
145	RAD51L1	2	23423317	30909550
146	RELN	2	23423317	32724790
147	RET	2	23171949	33708928
148	RUNX1	2	23171949	28636652
149	S100B	2	18314908	34053447
150	SFN	2	23171949	25068292
151	SIRT1	2	26004371	32681437
152	SMAD2	2	25537444	31383035
153	SOD2	2	23423317	29748761
154	SOX10	2	28189679	34322487
155	SOX2	2	30574744	30613165
156	SPAG5	2	23254957	30736840
157	SRC	2	25068292	27472710
158	SUMO3	2	18314908	33842251
159	TFF3	2	23254957	34322487
160	TNF-α	2	23263670	26165253
161	TOX3	2	23423317	30909550
162	UBE2C	2	23254957	33665229
163	USP6NL	2	18314908	20101236
164	VEGFC	2	23171949	23667446
165	ABCA9	1	31081967
166	ABCB1	1	28670140
167	ABL	1	29202330
168	ACADSB	1	20101236
169	ADAM12	1	32019179
170	ADAM29	1	30909550
171	ADAM9	1	33371634
172	ADAMTS5	1	23254957
173	ADCY9	1	32724790
174	ADFP	1	18314908
175	ADH1B	1	23423317
176	ADHFE1	1	23049873
177	ADRB2	1	32317088
178	AGPAT3	1	18314908
179	AGT	1	22593799
180	AKAP3	1	26458542
181	AKAP9	1	32724790
182	AMER1	1	33145271
183	ANKRD15	1	18314908
184	ANKRD21	1	23049873
185	ANKRD46	1	29535384
186	ANKRD47	1	20946665
187	APOD	1	23254957
188	AQP3	1	22220191
189	Arachidonate 15-lipoxygenase	1	22593799
190	ARAF	1	23171949
191	ARHGAP24	1	32724790
192	ARHGAP5	1	32724790
193	ARHGEF7	1	20101236
194	ARHGEF9	1	23049873
195	ARID1A	1	33145271
196	ARID1B	1	32724790
197	ARNTL2	1	34785930
198	ART3	1	34322487
199	ARTN	1	32383785
200	ASAP1	1	32235890
201	ASH1L	1	32724790
202	ASPM	1	23254957
203	ASXL2	1	32724790
204	ATE1	1	20101236
205	ATG5	1	23171949
206	ATP11A	1	20101236
207	ATRX	1	33145271
208	ATXN1	1	32724790
209	AURKB	1	30288111
210	AZGP1	1	23254957
211	B3GALT5-AS1	1	34604089
212	BAHCC1	1	32724790
213	BAT2D1	1	23049873
214	BCL11A	1	25574598
215	BCL2	1	27472710
216	BG216229	1	23049873
217	BIK	1	24637719
218	BIRC3	1	33042828
219	BRAF	1	23171949
220	BTN3A1	1	33042828
221	BUB3	1	20101236
222	C11orf30	1	33145271
223	C12orf4	1	18314908
224	C13orf34	1	23254957
225	C13orf8	1	20101236
226	C21orf70	1	18314908
227	C8orf46	1	23049873
228	C9orf123	1	18314908
229	C9orf39	1	18314908
230	CADM1	1	30655848
231	CADM2	1	23171949
232	CADM4	1	30655848
233	CALML5	1	18314908
234	CAMK2D	1	23171949
235	CARS2	1	20101236
236	CASC5	1	23254957
237	CASZ1	1	32724790
238	CBLC	1	23171949
239	CCDC69	1	33634680
240	CCDC77	1	18314908
241	CCL25	1	34771505
242	CCL28	1	23254957
243	CCL4	1	22593799
244	CCNB2	1	31297036
245	CCNB3	1	23171949
246	CCND2	1	32529167
247	CCR2	1	34745969
248	CCR5	1	34745969
249	CD163	1	30254632
250	CD1B	1	32812178
251	CD20	1	32934708
252	CD3	1	32934708
253	CD3D	1	33688252
254	CD3E	1	33688252
255	CD3G	1	33688252
256	CD4	1	32934708
257	CD45	1	32934708
258	CD52	1	34322487
259	CD53	1	32812178
260	CD79A	1	34322487
261	CD8	1	32934708
262	CDC16	1	20101236
263	CDC20	1	31297036
264	CDC25A	1	23254957
265	CDC6	1	23254957
266	CDCA2	1	23254957
267	CDCA5	1	23254957
268	CDH19	1	18314908
269	CDH5	1	23171949
270	CDKN1B	1	23423317
271	CDKN2B	1	32529167
272	CDKN2C	1	23254957
273	CDKN3	1	23254957
274	CEP55	1	23254957
275	CHK1	1	23825533
276	CHL1	1	23254957
277	CHODL	1	23049873
278	CHST9	1	32724790
279	CIT	1	23254957
280	C-KIT	1	25120810
281	CKS1B	1	23254957
282	CKS2	1	23254957
283	CLCA2	1	23049873
284	CLDN1	1	30910845
285	CLIC5	1	20946665
286	CLYBL	1	18314908
287	CNTNAP1	1	32724790
288	CNTNAP2	1	32724790
289	CNTNAP3	1	23254957
290	COL14A1	1	23254957
291	COL17A1	1	23254957
292	COL4A6	1	23254957
293	COL9A3	1	31297036
294	COMT	1	23423317
295	COPB2	1	34093748
296	COQ2	1	23049873
297	CPS1	1	34604089
298	CSF1R	1	27472710
299	CSF2RB	1	33042828
300	CSN1S1	1	34604089
301	CSTB	1	18314908
302	CT45A1	1	32812178
303	CT83	1	34108519
304	CTNNA1	1	23171949
305	CTPS1	1	33708832
306	CUGBP2	1	18314908
307	CUL4A	1	20101236
308	CXCL10	1	31924747
309	CXCL2	1	23254957
310	CXCR7	1	31190884
311	CXorf61	1	29535384
312	CYP2C19	1	25466287
313	DBN1	1	33708832
314	DCLRE1C	1	23171949
315	DCUN1D2	1	20101236
316	DDB1	1	23171949
317	DDIT4	1	29263808
318	DDX39	1	20101236
319	DKK1	1	23171949
320	DKK3	1	23254957
321	DLGAP5	1	23254957
322	DLL1	1	23171949
323	DLL3	1	34184566
324	DMD	1	32724790
325	DNAH11	1	32724790
326	DNAJB1	1	20101236
327	DNTT	1	23171949
328	DPEP3	1	22140552
329	DPYD	1	24104963
330	DSC2	1	18314908
331	DSC3	1	18314908
332	DSCC1	1	23254957
333	DSG2	1	18314908
334	DSG3	1	18314908
335	DST	1	23254957
336	DTL	1	29535384
337	DTX1	1	23171949
338	DUSP4	1	25281216
339	DYRK4	1	18314908
340	DZIP1	1	18314908
341	E2F1	1	23254957
342	E2F2	1	23254957
343	E2F8	1	23254957
344	EBF1	1	30909550
345	ECHDC3	1	18314908
346	EFR3B	1	32724790
347	EHMT1	1	23423317
348	ELK1	1	23171949
349	EOMES	1	29748761
350	EPHB3	1	27472710
351	EPSTI1	1	25590583
352	ERBB	1	23423317
353	ERCC1	1	23825533
354	ERCC4	1	23171949
355	EREG	1	23171949
356	ESCO2	1	23254957
357	ETS1	1	28966727
358	ETV6	1	25537444
359	FA2H	1	29748761
360	FABP4	1	26959740
361	FAF2	1	33708832
362	FAM29A	1	18314908
363	FAM36A	1	29535384
364	FAM43A	1	22140552
365	FAM64A	1	24676531
366	FAM83B	1	34053447
367	FAN1	1	32383785
368	FANCC	1	23825533
369	FANCF	1	23825533
370	FANCL	1	29535384
371	FAT1	1	33145271
372	FDZ8	1	23445611
373	FGF1	1	23254957
374	FGFR	1	29202330
375	FHOD3	1	32724790
376	FIGF	1	23254957
377	FLJ13744	1	23049873
378	FLNA	1	33708832
379	FLT3	1	30867801
380	FMOD	1	23254957
381	FOSL1	1	30816904
382	FOXD1	1	34184566
383	FOXF2	1	27377963
384	FYN	1	33688252
385	GATS	1	31381506
386	GBA	1	29535384
387	GBP5	1	33916322
388	GCNT3	1	22220191
389	GD12	1	18314908
390	GDAP2	1	23049873
391	GHR	1	23171949
392	GIMAP7	1	33042828
393	GLDC	1	18314908
394	GLI2	1	23171949
395	GLIS3	1	27099857
396	GNA11	1	31320990
397	GNAQ	1	31320990
398	GNB4	1	29535384
399	GPNMB	1	23874106
400	GPR180	1	18314908
401	GPR89A	1	29535384
402	GPX3	1	23049873
403	GRAP2	1	33688252
404	GREM1	1	22220191
405	GRTP1	1	20101236
406	GSG2	1	23254957
407	GSPT1	1	29748761
408	GTF3C1	1	32812178
409	GTPBP4	1	18314908
410	GTSE1	1	28978043
411	GZMB	1	33042828
412	GZMK	1	26006068
413	H2AFX	1	23254957
414	HB-EGF	1	23443317
415	HCLS1	1	33042828
416	HCN1	1	23423317
417	HDAC7	1	33734898
418	HDAC8	1	32429642
419	HES6	1	31897123
420	HIST1H2BG	1	22220191
421	HJURP	1	23254957
422	HMGA2	1	23171949
423	HMGB1	1	29725248
424	HMMR	1	23171949
425	HN1L	1	29249663
426	HRBL	1	20946665
427	HS3ST4	1	23254957
428	HSF2BP	1	23049873
429	HSP90AA1	1	23171949
430	HSPB1	1	33708832
431	ICAM5	1	23423317
432	ID2	1	23171949
433	ID4	1	23171949
434	IFI16	1	33708832
435	IGBP3	1	23423317
436	IGF1	1	24260093
437	IGFBP3	1	23171949
438	IGJ	1	23254957
439	IGSF10	1	32952395
440	IKBKB	1	22593799
441	IKBKE	1	33145271
442	IKZF5	1	20101236
443	IL1	1	22593799
444	IL11RA	1	32812178
445	IL15RA	1	18314908
446	IL1RN	1	32812178
447	IL2	1	23171949
448	IL22	1	22593799
449	IL32	1	28966727
450	IL33	1	23254957
451	IL6ST	1	33650093
452	IL7R	1	26006068
453	IL8	1	22220191
454	ILVBL	1	20101236
455	IMPA1	1	20101236
456	ING4	1	29535384
457	INHBA	1	23254957
458	INPP4B	1	26577950
459	IQGAP3	1	23171949
460	IRF1	1	22489698
461	IRF8	1	34322487
462	IRX2	1	32317088
463	ITK	1	33688252
464	ITM2A	1	34322487
465	ITPKC	1	32992708
466	IVL	1	31297036
467	JAK2	1	27075627
468	JARD1A	1	18314908
469	JARID2	1	33145271
470	JMJD2C	1	18314908
471	JUN	1	25068292
472	KCNK12	1	28899398
473	KCNK15	1	28899398
474	KCNK5	1	28899398
475	KCNK6	1	28899398
476	KCNK9	1	28899398
477	KDM4A	1	32383785
478	KIAA0020	1	18314908
479	KIAA0179	1	18314908
480	KIAA0907	1	32724790
481	KIAA1543	1	31897123
482	KIAA1754	1	23049873
483	KIBRA	1	29562176
484	KIF11	1	23254957
485	KIF14	1	23254957
486	KIF18A	1	23254957
487	KIF18B	1	23254957
488	KIF20A	1	23254957
489	KIF23	1	23254957
490	KIF5	1	33293861
491	KIF5A	1	34604089
492	KIN	1	18314908
493	KiSS1	1	28988968
494	KITLG	1	34053447
495	KLF8	1	23171949
496	KMT2D	1	32383785
497	KRT6A	1	25537444
498	KRT8	1	25068292
499	LAD1	1	27472710
500	LAMA3	1	23254957
501	LAMAB	1	23254957
502	LCP2	1	33042828
503	LIN9	1	29535384
504	LMNB1	1	23254957
505	LOC643714	1	23423317
506	LRP1B	1	23171949
507	LRP2	1	23254957
508	LRP6	1	23171949
509	LRP8	1	33665229
510	LRRC16	1	23049873
511	LRRN3	1	32812178
512	LTBP2	1	23254957
513	LY6D	1	34184566
514	LYPDC1	1	22220191
515	MAD2L1	1	23254957
516	MAGEA2	1	22220191
517	MAGI3	1	22722202
518	MAMDC2	1	23254957
519	MAP2	1	23049873
520	MAPK	1	25296970
521	MAPRE2	1	18314908
522	MASP2	1	23254957
523	MATN1	1	20946665
524	MATN2	1	23254957
525	MBP	1	18314908
526	MCART1	1	23049873
527	MCM4	1	33747220
528	MEGF11	1	32415115
529	MEI1	1	23171949
530	MEP3K	1	32886682
531	MEX3A	1	33650093
532	MGMT	1	22228432
533	MIG-6	1	33655623
534	MLB	1	29202330
535	MLK1	1	30909550
536	MMP16	1	32317088
537	MMP7	1	24143235
538	MMP9	1	23171949
539	MND1	1	23254957
540	MOBKL2B	1	18314908
541	MORC2	1	22140552
542	MPZL1	1	23049873
543	MRE11A	1	30909550
544	MRPL13	1	29535384
545	MSH3	1	32724790
546	MSH6	1	30630526
547	MSX1	1	23049873
548	MTAP	1	18314908
549	MTBP	1	24866769
550	MTHFR	1	25801246
551	MYB	1	23171949
552	MYCN	1	23171949
553	MYLK2	1	31897123
554	MYO10	1	32724790
555	MYT1	1	32724790
556	NAT8L	1	32317088
557	NBN	1	30909550
558	NCSTN	1	29535384
559	NDC80	1	23254957
560	NDRG1	1	29535384
561	NDUFA9	1	18314908
562	NDUFB7	1	20101236
563	NEFL	1	32812178
564	NEK2	1	23254957
565	NES	1	28189679
566	NET1	1	18314908
567	NF1	1	23171949
568	NFATC1	1	18314908
569	NFATC2	1	23171949
570	NFKB2	1	23171949
571	NFKBIA	1	23171949
572	NINJ2	1	18314908
573	NNMT	1	23049873
574	NOTCH4	1	21679465
575	NOTUM	1	34604089
576	NOVA1	1	32317088
577	NR4A1	1	28903348
578	NRG3	1	23171949
579	NRG4	1	23171949
580	NSMCE4A	1	20101236
581	NTN	1	30909550
582	NTN4	1	23254957
583	NUDT5	1	18314908
584	NUSAP1	1	23254957
585	OGFRL1	1	23049873
586	OIP5	1	23254957
587	OR7E5P	1	23049873
588	PAK7	1	23171949
589	PBK	1	23254957
590	PCID2	1	20101236
591	PDE9A	1	18314908
592	PDGF	1	22593799
593	PDGFA	1	23254957
594	PDGFRB	1	23171949
595	PDSS1	1	34408002
596	PDXK	1	18314908
597	PEX14	1	30909550
598	PGK1	1	22220191
599	PGR	1	23423317
600	PI15	1	23254957
601	PI3KR1	1	31320990
602	PIGR	1	23254957
603	PIK3CG	1	23171949
604	PIK3R2	1	32529167
605	PIP	1	23254957
606	PKD1	1	29796183
607	PKMYT1	1	23254957
608	PKN1	1	20101236
609	PLAA	1	18314908
610	PLAT	1	23254957
611	PLK4	1	23254957
612	PLXNA2	1	23049873
613	PNAS-4	1	22220191
614	POLR1B	1	23049873
615	POLR1C	1	29263808
616	PPAN	1	31897123
617	PPL	1	24336635
618	PQLC1	1	18314908
619	PRB2	1	31297036
620	PRC1	1	23254957
621	PRKAG3	1	22140552
622	PRKCB	1	34322487
623	PRKCE	1	32812178
624	PRKCG	1	23171949
625	PRKDC	1	29535384
626	PRMT2	1	23049873
627	PSIP1	1	18314908
628	PSMC3IP	1	25590583
629	PSMD4	1	29535384
630	PSTK	1	20101236
631	PTCH2	1	23171949
632	PTN	1	23254957
633	PTP4A3	1	29535384
634	PTPN13	1	33145271
635	PTPRC	1	32812178
636	PTPRM	1	23171949
637	PTTG1	1	23254957
638	PTX3	1	28966727
639	PXDNL	1	23049873
640	RA51D	1	30909550
641	RAB20	1	20101236
642	RAD21	1	29535384
643	RAD50	1	30909550
644	RAD51D	1	25452441
645	RAD54L	1	23254957
646	RANBP5	1	18314908
647	RAP2A	1	18314908
648	RASGRF1	1	23171949
649	RASGRP1	1	29748761
650	RASSF1	1	25068292
651	RASSF1A	1	30003738
652	RBL1	1	23254957
653	RBM17	1	18314908
654	RBM24	1	34053447
655	RCL1	1	18314908
656	RFC4	1	34408776
657	RHEB	1	23171949
658	RHOB	1	28636652
659	RICTOR	1	29790419
660	RIF1	1	23171949
661	RIT1	1	28636652
662	RKIP	1	22373584
663	RMI2	1	34408776
664	RNF138	1	18314908
665	RNF8	1	23049873
666	RPRM	1	23171949
667	RPS28	1	20946665
668	RPS6	1	18314908
669	RPTOR	1	33145271
670	RRAS2	1	28636652
671	RRM2	1	33747220
672	RRP1	1	18314908
673	RSU1	1	30305342
674	RUNX1T1	1	32952395
675	S100A1	1	23049873
676	S100A9	1	29535384
677	S100P	1	32596149
678	SBF2	1	23049873
679	SCARA5	1	32816580
680	SCD	1	22220191
681	SCGB1D1	1	23254957
682	SCGB1D2	1	23254957
683	SCGB3A1	1	23254957
684	SCRG1	1	23049873
685	SCRN2	1	23049873
686	SDC1	1	32596149
687	SEC23A	1	22220191
688	SEC61A2	1	18314908
689	SEC61G	1	29535384
690	SELL	1	33042828
691	SEMA3G	1	23254957
692	SEMA4C	1	23049873
693	SEMA6D	1	25973277
694	SERPINA3	1	33569740
695	SERPINB5	1	18314908
696	SERPINE1	1	22220191
697	SFRP1	1	23171949
698	SFRP2	1	23171949
699	SGOL2	1	23254957
700	SHH	1	23171949
701	SIDT1	1	31632087
702	SIPA1L2	1	20101236
703	SIRT3	1	32681437
704	SIRT5	1	29565454
705	SIRT6	1	32681437
706	SIX3	1	34604089
707	SKA3	1	23254957
708	SLC22A3	1	22140552
709	SLC2A3	1	22220191
710	SLC4A7	1	23423317
711	SMAD3	1	23171949
712	SMAD4	1	29202330
713	SMAD6	1	23171949
714	SMARCB1	1	29202330
715	SMC1B	1	23171949
716	SMC4	1	23254957
717	SMCO1	1	31297036
718	SMR3B	1	31297036
719	SNAPC3	1	18314908
720	SNX16	1	20101236
721	SORBS1	1	23423317
722	SP1	1	33708832
723	SPACA3	1	32812178
724	SPAG17	1	32724790
725	SPAG9	1	24330581
726	SPARCL1	1	23254957
727	SPC25	1	23254957
728	SPHK1	1	25153718
729	SPINT2	1	29535384
730	SPP1	1	22220191
731	SSX3	1	20946665
732	STAM2	1	23171949
733	STAT1	1	23171949
734	STC2	1	23254957
735	STK24	1	18314908
736	STMN1	1	23254957
737	STs (ST3GAL5/ST8SIA1)	1	33260650
738	STXBP4	1	23423317
739	SULF1	1	22220191
740	SUMO1	1	33842251
741	SUMO2	1	33842251
742	SUPT16H	1	23049873
743	SYDE1	1	20101236
744	TACC2	1	20101236
745	TACC3	1	23254957
746	TAF3	1	20101236
747	TAZ	1	27373987
748	TBCE	1	23049873
749	TCF7L2	1	30909550
750	TCOF1	1	34718356
751	TEAD4	1	18314908
752	TENM4	1	33672732
753	TFDP1	1	23171949
754	TGFA	1	28636652
755	TGFB2	1	23171949
756	THBS1	1	30254632
757	THSD4	1	23254957
758	TIRAP	1	22593799
759	TLR3	1	26226228
760	TMCO3	1	20101236
761	TMEM158	1	28966727
762	TMEM252	1	31297036
763	TMPRSS3	1	18314908
764	TMPRSS6	1	23649491
765	TMSB15A	1	23254957
766	TNFSF11	1	32812178
767	TNFSF13B	1	18314908
768	TNNI2	1	23171949
769	TNRC6B	1	32724790
770	TP53BP2	1	30305342
771	TPM2	1	22220191
772	TRAF1	1	26006068
773	TRAF3	1	23171949
774	TREM1	1	22220191
775	TRIB1	1	27472710
776	TRIM24	1	23049873
777	TRIM46	1	32724790
778	TRPS1	1	33011748
779	TSHZ2	1	32952395
780	TTC35	1	29535384
781	TUBB3	1	23254957
782	TUBGCP3	1	20101236
783	U2AF1	1	18314908
784	UBE2G2	1	18314908
785	UBE2T	1	29535384
786	UGCG	1	23049873
787	UGT8	1	23049873
788	UHRF1	1	23254957
789	UHRF2	1	18314908
790	UPF3A	1	20101236
791	USP2	1	25687182
792	VANGL1	1	23049873
793	VEGF	1	23667446
794	VEGFR2	1	22170730
795	VGLL1	1	34322487
796	VPS45	1	29535384
797	WASL	1	22220191
798	WDR37	1	18314908
799	WDR4	1	18314908
800	WHSC1L1	1	23171949
801	WIF1	1	23254957
802	WNK1	1	18314908
803	WNT5B	1	18314908
804	WT1	1	23171949
805	WWOX	1	30082886
806	XBP1	1	24670641
807	XIST	1	32952395
808	XPA	1	23825533
809	XPD	1	23825533
810	XPF	1	23825533
811	XPG	1	23825533
812	XRCC3	1	26543082
813	YWHAB	1	33708832
814	ZBTB16/PLZF	1	23171949
815	ZCCHC14	1	22220191
816	ZFAND1	1	20101236
817	ZFPM2	1	32724790
818	ZHX2	1	34779768
819	ZNF3	1	20946665
820	ZNF707	1	23049873
821	ZWILCH	1	23254957
822	ZWINT	1	23254957
